# Supplementary material for: HDTMS-, Polybutadiene-, and Benzotriazole-Modified Polylactic-Based Resin for Solar Cells Encapsulation with Exceptional Environmental Stability of MAPI Perovskite Films
Source: Molecules. 2026 Jan 26;31(3):427. doi: 10.3390/molecules31030427 (PMC12898383; doi:10.3390/molecules31030427)
Supplement: Supplementary file 1 [file molecules-31-00427-s001.zip › S1.xlsx]

## Sheet: Feuil1
Wavelength of PLA-based resin (nm)	Transmittance of PLA-based resin (%)	Wavelength of EVA (nm)	Transmittance of EVA (%)
300	1.62	300.269	0.11017
301	0.401	307.838	0.10753
302	0.467	315.407	0.10489
303	2.026	322.976	0.10225
304	1.752	330.545	0.0996
305	1.605	338.114	0.09696
306	1.213	345.683	0.09432
307	1.804	353.701	0.09168
308	2.106	359.416	0.08903
309	2.37	362.032	0.08639
310	2.495	363.388	0.08375
311	2.826	364.876	0.0811
312	3.264	366.578	0.07846
313	3.607	365.725	0.07582
314	4.065	365.111	0.07318
315	4.42	368.416	0.07053
316	4.898	366.914	0.06789
317	5.312	366.295	0.06525
318	5.852	369.631	0.0626
319	6.377	367.49	0.05996
320	6.911	370.801	0.09084
321	7.465	369.617	1.23981
322	8.054	370.587	3.65801
323	8.653	372.579	5.98081
324	9.331	371.725	7.872
325	10.051	371.747	12.6122
326	10.722	371.13	10.4363
327	11.479	374.437	9.14115
328	12.257	373.56	17.9444
329	13.071	375.61	15.7462
330	13.918	374.738	14.8395
331	14.792	374.759	21.3155
332	15.729	373.508	19.7608
333	16.618	377.184	28.0498
334	17.58	375.94	25.6645
335	18.52	378.855	23.9058
336	19.524	377.746	35.1728
337	20.514	377.767	32.971
338	21.584	377.788	31.4171
339	22.646	380.479	30.3809
340	23.611	380.981	38.9474
341	24.854	381.642	37.1803
342	25.981	383.477	45.5152
343	27.148	382.624	43.3319
344	28.374	382.008	41.7779
345	29.663	385.212	41.0005
346	30.963	386.512	49.0306
347	32.249	385.693	47.7352
348	33.505	388.146	55.9982
349	34.859	386.913	54.0812
350	36.089	391.673	52.5273
351	37.357	390.65	50.9733
352	38.654	394.37	58.5221
353	39.969	396.872	63.5141
354	41.257	400.002	61.2913
355	42.52	405.654	68.587
356	43.81	412.574	66.3852
357	45.073	420.132	65.349
358	46.297	427.696	70.8926
359	47.626	435.261	74.2643
360	48.9	442.829	72.6022
361	50.136	450.396	77.8045
362	51.363	457.962	75.7105
363	52.666	465.531	81.2374
364	53.854	473.1	79.2083
365	55.049	480.669	83.9039
366	56.264	488.237	85.4695
367	57.401	495.803	87.1757
368	58.591	503.372	89.0036
369	59.721	510.941	90.3743
370	60.863	518.51	91.1755
371	62.003	526.079	91.5235
372	63.141	533.649	91.8499
373	64.207	541.22	91.9389
374	65.269	548.789	92.0926
375	66.298	556.358	92.2895
376	67.343	563.927	92.3137
377	68.353	571.496	92.3163
378	69.281	579.065	92.319
379	70.241	586.633	92.3432
380	71.15	594.2	92.5617
381	72.119	601.769	92.5859
382	73.024	609.336	92.5885
383	73.903	616.905	92.5912
384	74.779	624.472	92.5938
385	75.589	632.041	92.5317
386	76.346	639.61	92.3401
387	77.15	647.179	92.3428
388	77.962	654.748	92.3454
389	78.687	662.317	92.3481
390	79.439	669.886	92.3507
391	80.144	677.455	92.3533
392	80.856	685.024	92.4207
393	81.502	692.593	92.6176
394	82.137	700.162	92.6203
395	82.765	707.731	92.7308
396	83.379	715.3	92.7335
397	83.948	722.869	92.8872
398	84.47	730.437	92.8898
399	84.958	738.007	92.8925
400	85.449	745.576	92.8951
401	85.913	753.145	92.8978
402	86.363	760.713	92.9004
403	86.774	768.282	92.903
404	87.169	775.851	92.9057
405	87.563	783.419	92.9083
406	87.917	790.987	92.911
407	88.281	798.558	92.9136
408	88.585	806.125	92.9163
409	88.936		92.8973
410	89.244		92.8784
411	89.546		92.9242
412	89.857		92.9052
413	90.12		92.9079
414	90.369		92.8889
415	90.652		92.9348
416	90.887		92.959
417	91.118		92.94
418	91.357		93.029
419	91.553		93.0748
420	91.753		92.9264
421	91.965		93.1449
422	92.149		93.2338
423	92.329		93.0638
424	92.5		93.1312
425	92.673		93.0907
426	92.844		93.1796
427	93.001		93.1391
428	93.146		93.0986
429	93.295		93.0797
430	93.434		93.1255
431	93.579		93.0634
432	93.704		93.0229
433	93.828
434	93.97
435	94.073
436	94.177
437	94.304
438	94.402
439	94.485
440	94.589
441	94.687
442	94.797
443	94.884
444	94.98
445	95.062
446	95.152
447	95.222
448	95.317
449	95.392
450	95.465
451	95.546
452	95.622
453	95.694
454	95.749
455	95.811
456	95.885
457	95.947
458	95.998
459	96.071
460	96.098
461	96.144
462	96.198
463	96.24
464	96.298
465	96.339
466	96.387
467	96.429
468	96.465
469	96.498
470	96.527
471	96.57
472	96.619
473	96.638
474	96.692
475	96.738
476	96.79
477	96.82
478	96.857
479	96.883
480	96.913
481	96.95
482	96.992
483	97.034
484	97.067
485	97.09
486	97.133
487	97.165
488	97.2
489	97.229
490	97.266
491	97.295
492	97.322
493	97.345
494	97.383
495	97.406
496	97.427
497	97.444
498	97.469
499	97.488
500	97.498
501	97.522
502	97.545
503	97.562
504	97.578
505	97.603
506	97.623
507	97.635
508	97.649
509	97.641
510	97.652
511	97.673
512	97.707
513	97.714
514	97.72
515	97.742
516	97.76
517	97.743
518	97.748
519	97.78
520	97.809
521	97.803
522	97.803
523	97.81
524	97.829
525	97.839
526	97.852
527	97.853
528	97.882
529	97.879
530	97.876
531	97.888
532	97.911
533	97.91
534	97.922
535	97.945
536	97.969
537	97.964
538	97.971
539	97.96
540	97.971
541	97.998
542	97.998
543	98.018
544	98.007
545	98.027
546	98.035
547	98.05
548	98.067
549	98.07
550	98.058
551	98.056
552	98.08
553	98.096
554	98.097
555	98.091
556	98.114
557	98.123
558	98.126
559	98.119
560	98.122
561	98.152
562	98.145
563	98.152
564	98.174
565	98.184
566	98.19
567	98.195
568	98.196
569	98.209
570	98.216
571	98.227
572	98.23
573	98.221
574	98.228
575	98.256
576	98.262
577	98.26
578	98.262
579	98.257
580	98.264
581	98.288
582	98.267
583	98.27
584	98.28
585	98.285
586	98.297
587	98.306
588	98.302
589	98.314
590	98.318
591	98.317
592	98.308
593	98.318
594	98.306
595	98.317
596	98.338
597	98.343
598	98.358
599	98.37
600	98.373
601	98.37
602	98.369
603	98.376
604	98.395
605	98.387
606	98.383
607	98.396
608	98.404
609	98.415
610	98.421
611	98.404
612	98.405
613	98.396
614	98.402
615	98.405
616	98.404
617	98.41
618	98.415
619	98.416
620	98.43
621	98.438
622	98.442
623	98.448
624	98.434
625	98.434
626	98.427
627	98.45
628	98.445
629	98.463
630	98.473
631	98.476
632	98.474
633	98.471
634	98.456
635	98.477
636	98.488
637	98.486
638	98.502
639	98.518
640	98.531
641	98.534
642	98.547
643	98.544
644	98.546
645	98.534
646	98.535
647	98.543
648	98.515
649	98.528
650	98.524
651	98.526
652	98.528
653	98.544
654	98.543
655	98.538
656	98.535
657	98.543
658	98.555
659	98.55
660	98.552
661	98.566
662	98.56
663	98.56
664	98.558
665	98.567
666	98.566
667	98.557
668	98.56
669	98.563
670	98.573
671	98.581
672	98.573
673	98.599
674	98.598
675	98.589
676	98.584
677	98.593
678	98.593
679	98.593
680	98.595
681	98.601
682	98.631
683	98.621
684	98.618
685	98.618
686	98.604
687	98.61
688	98.631
689	98.615
690	98.611
691	98.608
692	98.616
693	98.621
694	98.625
695	98.625
696	98.625
697	98.625
698	98.633
699	98.625
700	98.647
701	98.634
702	98.647
703	98.631
704	98.633
705	98.651
706	98.668
707	98.659
708	98.657
709	98.65
710	98.645
711	98.657
712	98.672
713	98.677
714	98.637
715	98.65
716	98.669
717	98.672
718	98.659
719	98.66
720	98.672
721	98.672
722	98.668
723	98.668
724	98.663
725	98.686
726	98.688
727	98.662
728	98.68
729	98.677
730	98.68
731	98.697
732	98.683
733	98.674
734	98.68
735	98.686
736	98.688
737	98.68
738	98.705
739	98.706
740	98.708
741	98.701
742	98.692
743	98.686
744	98.692
745	98.705
746	98.718
747	98.721
748	98.698
749	98.701
750	98.709
751	98.718
752	98.697
753	98.712
754	98.726
755	98.737
756	98.724
757	98.714
758	98.715
759	98.708
760	98.727
761	98.717
762	98.723
763	98.727
764	98.734
765	98.734
766	98.738
767	98.72
768	98.741
769	98.746
770	98.763
771	98.749
772	98.749
773	98.755
774	98.737
775	98.732
776	98.746
777	98.761
778	98.746
779	98.723
780	98.732
781	98.755
782	98.743
783	98.738
784	98.738
785	98.74
786	98.735
787	98.75
788	98.753
789	98.764
790	98.778
791	98.761
792	98.75
793	98.756
794	98.787
795	98.763
796	98.756
797	98.766
798	98.776
799	98.752
800	98.746
