# Supplementary material for: HDTMS-, Polybutadiene-, and Benzotriazole-Modified Polylactic-Based Resin for Solar Cells Encapsulation with Exceptional Environmental Stability of MAPI Perovskite Films
Source: Molecules. 2026 Jan 26;31(3):427. doi: 10.3390/molecules31030427 (PMC12898383; doi:10.3390/molecules31030427)
Supplement: Supplementary file 1 [file molecules-31-00427-s001.zip › S10.xlsx]

## Sheet: Feuil1
Time(day)	Dislocation density (Initial and 2M-Control) (line/cm2)	Dislocation density (Initial and 2M-PLA) (line/cm2)
1	788160000000000	788160000000000
60	2106130000000000	995760000000000
