# Supplementary material for: HDTMS-, Polybutadiene-, and Benzotriazole-Modified Polylactic-Based Resin for Solar Cells Encapsulation with Exceptional Environmental Stability of MAPI Perovskite Films
Source: Molecules. 2026 Jan 26;31(3):427. doi: 10.3390/molecules31030427 (PMC12898383; doi:10.3390/molecules31030427)
Supplement: Supplementary file 1 [file molecules-31-00427-s001.zip › S11.xlsx]

## Sheet: Feuil1
Wavelength Initial(nm)	Absorbance Initial (a.u)	Wavelength 2M-Control(nm)	Absorbance 2M-Control(a.u)	Wavelength 2M-PLA (nm)	Absorbance 2M-PLA (a.u)
300	1.383	300	1.613	800	0.191
301	1.318	301	1.353	799	0.192
302	1.362	302	1.333	798	0.192
303	1.301	303	1.338	797	0.192
304	1.259	304	1.268	796	0.192
305	1.284	305	1.215	795	0.193
306	1.274	306	1.221	794	0.193
307	1.272	307	1.203	793	0.193
308	1.294	308	1.197	792	0.193
309	1.28	309	1.181	791	0.193
310	1.25	310	1.164	790	0.194
311	1.263	311	1.164	789	0.194
312	1.264	312	1.146	788	0.194
313	1.25	313	1.144	787	0.194
314	1.259	314	1.131	786	0.195
315	1.258	315	1.122	785	0.195
316	1.246	316	1.109	784	0.195
317	1.246	317	1.106	783	0.195
318	1.244	318	1.098	782	0.196
319	1.251	319	1.091	781	0.196
320	1.248	320	1.084	780	0.196
321	1.248	321	1.079	779	0.196
322	1.245	322	1.071	778	0.197
323	1.246	323	1.064	777	0.197
324	1.248	324	1.056	776	0.197
325	1.245	325	1.05	775	0.197
326	1.244	326	1.045	774	0.197
327	1.244	327	1.039	773	0.198
328	1.242	328	1.035	772	0.198
329	1.247	329	1.029	771	0.198
330	1.244	330	1.024	770	0.198
331	1.246	331	1.019	769	0.199
332	1.247	332	1.014	768	0.199
333	1.246	333	1.009	767	0.199
334	1.246	334	1.006	766	0.199
335	1.244	335	1	765	0.2
336	1.242	336	0.996	764	0.2
337	1.246	337	0.992	763	0.2
338	1.246	338	0.987	762	0.2
339	1.244	339	0.984	761	0.201
340	1.246	340	0.981	760	0.201
341	1.247	341	0.974	759	0.201
342	1.249	342	0.971	758	0.201
343	1.248	343	0.967	757	0.202
344	1.247	344	0.963	756	0.202
345	1.244	345	0.96	755	0.202
346	1.245	346	0.955	754	0.202
347	1.247	347	0.951	753	0.203
348	1.243	348	0.949	752	0.203
349	1.245	349	0.946	751	0.203
350	1.245	350	0.942	750	0.203
351	1.245	351	0.94	749	0.203
352	1.243	352	0.936	748	0.204
353	1.244	353	0.933	747	0.204
354	1.246	354	0.931	746	0.204
355	1.246	355	0.928	745	0.205
356	1.244	356	0.925	744	0.205
357	1.242	357	0.923	743	0.205
358	1.242	358	0.92	742	0.205
359	1.241	359	0.918	741	0.205
360	1.243	360	0.915	740	0.206
361	1.242	361	0.913	739	0.206
362	1.241	362	0.909	738	0.206
363	1.24	363	0.906	737	0.207
364	1.238	364	0.905	736	0.207
365	1.242	365	0.902	735	0.207
366	1.244	366	0.899	734	0.207
367	1.243	367	0.897	733	0.208
368	1.244	368	0.894	732	0.208
369	1.242	369	0.892	731	0.208
370	1.24	370	0.89	730	0.209
371	1.24	371	0.887	729	0.209
372	1.238	372	0.885	728	0.209
373	1.238	373	0.883	727	0.209
374	1.238	374	0.88	726	0.21
375	1.236	375	0.878	725	0.21
376	1.235	376	0.875	724	0.21
377	1.236	377	0.873	723	0.21
378	1.237	378	0.871	722	0.211
379	1.233	379	0.868	721	0.211
380	1.231	380	0.866	720	0.211
381	1.233	381	0.864	719	0.212
382	1.231	382	0.861	718	0.212
383	1.228	383	0.859	717	0.212
384	1.227	384	0.857	716	0.212
385	1.228	385	0.854	715	0.213
386	1.228	386	0.852	714	0.213
387	1.227	387	0.851	713	0.213
388	1.226	388	0.849	712	0.214
389	1.226	389	0.847	711	0.214
390	1.225	390	0.845	710	0.214
391	1.224	391	0.843	709	0.214
392	1.224	392	0.841	708	0.215
393	1.224	393	0.839	707	0.215
394	1.223	394	0.838	706	0.215
395	1.222	395	0.836	705	0.216
396	1.222	396	0.834	704	0.216
397	1.221	397	0.833	703	0.216
398	1.221	398	0.831	702	0.217
399	1.219	399	0.83	701	0.217
400	1.218	400	0.829	700	0.217
401	1.217	401	0.827	699	0.218
402	1.217	402	0.826	698	0.218
403	1.217	403	0.825	697	0.218
404	1.216	404	0.824	696	0.218
405	1.216	405	0.823	695	0.219
406	1.216	406	0.821	694	0.219
407	1.215	407	0.82	693	0.219
408	1.214	408	0.819	692	0.22
409	1.215	409	0.818	691	0.22
410	1.213	410	0.817	690	0.22
411	1.213	411	0.816	689	0.22
412	1.213	412	0.815	688	0.221
413	1.212	413	0.814	687	0.221
414	1.212	414	0.813	686	0.221
415	1.211	415	0.812	685	0.222
416	1.211	416	0.811	684	0.222
417	1.211	417	0.81	683	0.222
418	1.21	418	0.809	682	0.223
419	1.21	419	0.808	681	0.223
420	1.209	420	0.807	680	0.223
421	1.209	421	0.806	679	0.224
422	1.208	422	0.804	678	0.224
423	1.207	423	0.803	677	0.224
424	1.206	424	0.802	676	0.225
425	1.206	425	0.801	675	0.225
426	1.206	426	0.8	674	0.225
427	1.205	427	0.799	673	0.226
428	1.204	428	0.798	672	0.226
429	1.203	429	0.797	671	0.226
430	1.203	430	0.795	670	0.227
431	1.202	431	0.794	669	0.227
432	1.201	432	0.793	668	0.227
433	1.201	433	0.792	667	0.228
434	1.2	434	0.791	666	0.228
435	1.199	435	0.79	665	0.228
436	1.199	436	0.788	664	0.229
437	1.198	437	0.787	663	0.229
438	1.198	438	0.786	662	0.229
439	1.198	439	0.784	661	0.23
440	1.197	440	0.783	660	0.23
441	1.197	441	0.782	659	0.231
442	1.196	442	0.781	658	0.231
443	1.196	443	0.779	657	0.231
444	1.196	444	0.778	656	0.232
445	1.195	445	0.777	655	0.232
446	1.195	446	0.775	654	0.232
447	1.194	447	0.774	653	0.233
448	1.194	448	0.773	652	0.233
449	1.194	449	0.772	651	0.234
450	1.193	450	0.77	650	0.234
451	1.193	451	0.769	649	0.235
452	1.193	452	0.768	648	0.235
453	1.193	453	0.767	647	0.236
454	1.192	454	0.765	646	0.236
455	1.192	455	0.764	645	0.236
456	1.192	456	0.763	644	0.237
457	1.192	457	0.762	643	0.237
458	1.192	458	0.761	642	0.237
459	1.192	459	0.759	641	0.238
460	1.191	460	0.758	640	0.238
461	1.191	461	0.757	639	0.238
462	1.191	462	0.756	638	0.239
463	1.191	463	0.755	637	0.239
464	1.19	464	0.754	636	0.239
465	1.19	465	0.753	635	0.239
466	1.191	466	0.752	634	0.24
467	1.19	467	0.751	633	0.24
468	1.19	468	0.75	632	0.24
469	1.19	469	0.749	631	0.241
470	1.189	470	0.748	630	0.241
471	1.189	471	0.747	629	0.242
472	1.189	472	0.746	628	0.242
473	1.189	473	0.745	627	0.243
474	1.189	474	0.744	626	0.243
475	1.189	475	0.743	625	0.243
476	1.189	476	0.742	624	0.244
477	1.189	477	0.741	623	0.244
478	1.188	478	0.74	622	0.245
479	1.188	479	0.739	621	0.245
480	1.188	480	0.738	620	0.246
481	1.188	481	0.737	619	0.246
482	1.188	482	0.737	618	0.246
483	1.187	483	0.736	617	0.247
484	1.187	484	0.735	616	0.247
485	1.186	485	0.734	615	0.248
486	1.185	486	0.733	614	0.248
487	1.184	487	0.732	613	0.249
488	1.184	488	0.731	612	0.249
489	1.182	489	0.73	611	0.25
490	1.181	490	0.729	610	0.25
491	1.18	491	0.727	609	0.25
492	1.179	492	0.726	608	0.251
493	1.179	493	0.725	607	0.251
494	1.178	494	0.723	606	0.252
495	1.178	495	0.721	605	0.252
496	1.177	496	0.719	604	0.253
497	1.177	497	0.718	603	0.253
498	1.177	498	0.716	602	0.254
499	1.176	499	0.714	601	0.254
500	1.175	500	0.712	600	0.255
501	1.175	501	0.71	599	0.255
502	1.174	502	0.708	598	0.256
503	1.173	503	0.706	597	0.256
504	1.172	504	0.704	596	0.256
505	1.172	505	0.702	595	0.257
506	1.171	506	0.7	594	0.257
507	1.17	507	0.699	593	0.258
508	1.169	508	0.697	592	0.258
509	1.167	509	0.696	591	0.259
510	1.166	510	0.694	590	0.259
511	1.165	511	0.693	589	0.26
512	1.164	512	0.692	588	0.26
513	1.163	513	0.69	587	0.261
514	1.161	514	0.689	586	0.262
515	1.16	515	0.688	585	0.262
516	1.159	516	0.686	584	0.263
517	1.158	517	0.685	583	0.263
518	1.156	518	0.684	582	0.264
519	1.154	519	0.683	581	0.264
520	1.153	520	0.681	580	0.265
521	1.152	521	0.68	579	0.265
522	1.15	522	0.679	578	0.266
523	1.148	523	0.678	577	0.266
524	1.147	524	0.677	576	0.267
525	1.145	525	0.675	575	0.267
526	1.144	526	0.674	574	0.268
527	1.142	527	0.673	573	0.268
528	1.14	528	0.672	572	0.269
529	1.138	529	0.67	571	0.27
530	1.137	530	0.669	570	0.27
531	1.134	531	0.668	569	0.271
532	1.133	532	0.667	568	0.271
533	1.131	533	0.665	567	0.272
534	1.129	534	0.664	566	0.272
535	1.127	535	0.663	565	0.273
536	1.127	536	0.662	564	0.274
537	1.126	537	0.66	563	0.274
538	1.124	538	0.659	562	0.275
539	1.122	539	0.658	561	0.275
540	1.12	540	0.657	560	0.276
541	1.118	541	0.655	559	0.277
542	1.115	542	0.654	558	0.277
543	1.113	543	0.652	557	0.278
544	1.11	544	0.651	556	0.279
545	1.108	545	0.65	555	0.279
546	1.106	546	0.648	554	0.28
547	1.103	547	0.647	553	0.28
548	1.101	548	0.646	552	0.281
549	1.099	549	0.645	551	0.282
550	1.096	550	0.643	550	0.282
551	1.094	551	0.642	549	0.283
552	1.091	552	0.64	548	0.284
553	1.089	553	0.639	547	0.284
554	1.086	554	0.638	546	0.285
555	1.084	555	0.637	545	0.286
556	1.081	556	0.635	544	0.286
557	1.079	557	0.634	543	0.287
558	1.076	558	0.633	542	0.288
559	1.073	559	0.631	541	0.289
560	1.071	560	0.63	540	0.289
561	1.068	561	0.629	539	0.29
562	1.065	562	0.627	538	0.291
563	1.063	563	0.626	537	0.291
564	1.06	564	0.625	536	0.292
565	1.057	565	0.623	535	0.293
566	1.054	566	0.622	534	0.294
567	1.052	567	0.621	533	0.294
568	1.049	568	0.619	532	0.295
569	1.046	569	0.618	531	0.296
570	1.043	570	0.617	530	0.297
571	1.041	571	0.615	529	0.298
572	1.038	572	0.614	528	0.298
573	1.035	573	0.612	527	0.299
574	1.032	574	0.611	526	0.3
575	1.029	575	0.61	525	0.301
576	1.026	576	0.609	524	0.302
577	1.023	577	0.607	523	0.303
578	1.021	578	0.606	522	0.304
579	1.018	579	0.605	521	0.304
580	1.014	580	0.603	520	0.305
581	1.012	581	0.602	519	0.306
582	1.009	582	0.601	518	0.307
583	1.006	583	0.599	517	0.308
584	1.003	584	0.598	516	0.309
585	1	585	0.597	515	0.31
586	0.997	586	0.596	514	0.311
587	0.994	587	0.594	513	0.312
588	0.991	588	0.593	512	0.313
589	0.988	589	0.592	511	0.314
590	0.985	590	0.591	510	0.315
591	0.982	591	0.589	509	0.316
592	0.979	592	0.588	508	0.317
593	0.976	593	0.587	507	0.318
594	0.973	594	0.585	506	0.319
595	0.97	595	0.584	505	0.319
596	0.967	596	0.583	504	0.32
597	0.964	597	0.582	503	0.321
598	0.961	598	0.58	502	0.321
599	0.958	599	0.579	501	0.322
600	0.955	600	0.578	500	0.322
601	0.952	601	0.577	499	0.323
602	0.95	602	0.576	498	0.323
603	0.947	603	0.575	497	0.324
604	0.944	604	0.574	496	0.324
605	0.941	605	0.572	495	0.325
606	0.938	606	0.571	494	0.325
607	0.936	607	0.57	493	0.326
608	0.933	608	0.569	492	0.326
609	0.93	609	0.568	491	0.327
610	0.927	610	0.566	490	0.327
611	0.924	611	0.565	489	0.328
612	0.922	612	0.564	488	0.328
613	0.919	613	0.563	487	0.329
614	0.916	614	0.562	486	0.329
615	0.913	615	0.561	485	0.33
616	0.911	616	0.56	484	0.33
617	0.908	617	0.559	483	0.331
618	0.905	618	0.558	482	0.331
619	0.902	619	0.557	481	0.332
620	0.9	620	0.555	480	0.332
621	0.897	621	0.554	479	0.333
622	0.894	622	0.553	478	0.333
623	0.891	623	0.552	477	0.334
624	0.889	624	0.551	476	0.335
625	0.886	625	0.55	475	0.335
626	0.884	626	0.549	474	0.336
627	0.881	627	0.548	473	0.336
628	0.878	628	0.547	472	0.337
629	0.876	629	0.546	471	0.338
630	0.873	630	0.545	470	0.338
631	0.871	631	0.544	469	0.339
632	0.868	632	0.543	468	0.339
633	0.866	633	0.542	467	0.34
634	0.863	634	0.541	466	0.341
635	0.862	635	0.54	465	0.341
636	0.86	636	0.539	464	0.342
637	0.857	637	0.538	463	0.342
638	0.855	638	0.537	462	0.343
639	0.853	639	0.536	461	0.344
640	0.85	640	0.535	460	0.344
641	0.848	641	0.534	459	0.345
642	0.845	642	0.533	458	0.345
643	0.843	643	0.532	457	0.346
644	0.84	644	0.531	456	0.346
645	0.837	645	0.531	455	0.347
646	0.835	646	0.53	454	0.348
647	0.833	647	0.529	453	0.348
648	0.831	648	0.528	452	0.349
649	0.828	649	0.528	451	0.349
650	0.826	650	0.527	450	0.35
651	0.824	651	0.526	449	0.35
652	0.822	652	0.525	448	0.351
653	0.82	653	0.524	447	0.352
654	0.818	654	0.524	446	0.352
655	0.816	655	0.523	445	0.353
656	0.814	656	0.522	444	0.353
657	0.812	657	0.521	443	0.354
658	0.81	658	0.52	442	0.354
659	0.808	659	0.519	441	0.355
660	0.806	660	0.519	440	0.355
661	0.804	661	0.518	439	0.356
662	0.802	662	0.517	438	0.356
663	0.8	663	0.516	437	0.357
664	0.798	664	0.516	436	0.357
665	0.796	665	0.515	435	0.358
666	0.794	666	0.514	434	0.358
667	0.793	667	0.513	433	0.359
668	0.791	668	0.513	432	0.359
669	0.789	669	0.512	431	0.36
670	0.787	670	0.511	430	0.36
671	0.785	671	0.511	429	0.36
672	0.784	672	0.51	428	0.361
673	0.782	673	0.509	427	0.361
674	0.78	674	0.509	426	0.362
675	0.778	675	0.508	425	0.362
676	0.777	676	0.507	424	0.363
677	0.775	677	0.507	423	0.363
678	0.773	678	0.506	422	0.364
679	0.772	679	0.505	421	0.364
680	0.77	680	0.505	420	0.365
681	0.769	681	0.504	419	0.365
682	0.767	682	0.503	418	0.365
683	0.765	683	0.503	417	0.366
684	0.764	684	0.502	416	0.366
685	0.762	685	0.502	415	0.367
686	0.761	686	0.501	414	0.367
687	0.759	687	0.5	413	0.368
688	0.758	688	0.5	412	0.368
689	0.756	689	0.499	411	0.369
690	0.755	690	0.499	410	0.369
691	0.753	691	0.498	409	0.37
692	0.752	692	0.498	408	0.37
693	0.751	693	0.497	407	0.371
694	0.749	694	0.496	406	0.371
695	0.748	695	0.496	405	0.372
696	0.747	696	0.495	404	0.373
697	0.746	697	0.495	403	0.373
698	0.744	698	0.494	402	0.374
699	0.743	699	0.494	401	0.374
700	0.742	700	0.493	400	0.375
701	0.741	701	0.493	399	0.375
702	0.74	702	0.493	398	0.376
703	0.739	703	0.492	397	0.376
704	0.738	704	0.492	396	0.377
705	0.736	705	0.491	395	0.377
706	0.735	706	0.491	394	0.378
707	0.734	707	0.49	393	0.378
708	0.733	708	0.49	392	0.379
709	0.732	709	0.49	391	0.38
710	0.731	710	0.489	390	0.38
711	0.731	711	0.489	389	0.381
712	0.73	712	0.489	388	0.381
713	0.729	713	0.488	387	0.382
714	0.728	714	0.488	386	0.382
715	0.727	715	0.487	385	0.383
716	0.726	716	0.487	384	0.383
717	0.726	717	0.487	383	0.384
718	0.725	718	0.487	382	0.384
719	0.724	719	0.486	381	0.385
720	0.724	720	0.486	380	0.385
721	0.723	721	0.486	379	0.386
722	0.722	722	0.485	378	0.386
723	0.722	723	0.485	377	0.386
724	0.721	724	0.485	376	0.387
725	0.721	725	0.485	375	0.387
726	0.72	726	0.485	374	0.388
727	0.72	727	0.484	373	0.388
728	0.719	728	0.484	372	0.389
729	0.719	729	0.484	371	0.389
730	0.718	730	0.484	370	0.39
731	0.718	731	0.484	369	0.39
732	0.717	732	0.484	368	0.391
733	0.717	733	0.483	367	0.391
734	0.716	734	0.483	366	0.392
735	0.716	735	0.483	365	0.393
736	0.715	736	0.483	364	0.393
737	0.714	737	0.483	363	0.393
738	0.713	738	0.483	362	0.394
739	0.712	739	0.482	361	0.395
740	0.711	740	0.482	360	0.395
741	0.71	741	0.482	359	0.396
742	0.709	742	0.482	358	0.397
743	0.707	743	0.481	357	0.397
744	0.705	744	0.481	356	0.398
745	0.703	745	0.48	355	0.399
746	0.7	746	0.48	354	0.399
747	0.697	747	0.479	353	0.4
748	0.694	748	0.478	352	0.401
749	0.69	749	0.477	351	0.402
750	0.685	750	0.476	350	0.402
751	0.68	751	0.474	349	0.402
752	0.674	752	0.473	348	0.403
753	0.667	753	0.471	347	0.403
754	0.66	754	0.469	346	0.404
755	0.651	755	0.467	345	0.405
756	0.642	756	0.464	344	0.406
757	0.632	757	0.461	343	0.407
758	0.622	758	0.458	342	0.408
759	0.61	759	0.454	341	0.409
760	0.598	760	0.451	340	0.412
761	0.584	761	0.446	339	0.413
762	0.57	762	0.442	338	0.413
763	0.556	763	0.438	337	0.414
764	0.541	764	0.433	336	0.414
765	0.526	765	0.428	335	0.415
766	0.511	766	0.423	334	0.416
767	0.497	767	0.418	333	0.417
768	0.482	768	0.413	332	0.418
769	0.468	769	0.409	331	0.418
770	0.454	770	0.404	330	0.419
771	0.441	771	0.399	329	0.42
772	0.429	772	0.395	328	0.421
773	0.417	773	0.391	327	0.422
774	0.405	774	0.386	326	0.423
775	0.395	775	0.382	325	0.423
776	0.385	776	0.379	324	0.425
777	0.375	777	0.375	323	0.426
778	0.367	778	0.372	322	0.426
779	0.359	779	0.369	321	0.427
780	0.351	780	0.366	320	0.428
781	0.345	781	0.363	319	0.43
782	0.339	782	0.361	318	0.433
783	0.333	783	0.358	317	0.434
784	0.328	784	0.356	316	0.435
785	0.324	785	0.354	315	0.437
786	0.319	786	0.352	314	0.44
787	0.315	787	0.351	313	0.443
788	0.312	788	0.349	312	0.445
789	0.309	789	0.348	311	0.45
790	0.306	790	0.347	310	0.455
791	0.303	791	0.345	309	0.457
792	0.301	792	0.344	308	0.467
793	0.298	793	0.343	307	0.467
794	0.296	794	0.342	306	0.469
795	0.295	795	0.341	305	0.475
796	0.293	796	0.34	304	0.476
797	0.291	797	0.339	303	0.489
798	0.289	798	0.338	302	0.485
799	0.288	799	0.337	301	0.496
800	0.287	800	0.337	300	0.508
