# Supplementary material for: HDTMS-, Polybutadiene-, and Benzotriazole-Modified Polylactic-Based Resin for Solar Cells Encapsulation with Exceptional Environmental Stability of MAPI Perovskite Films
Source: Molecules. 2026 Jan 26;31(3):427. doi: 10.3390/molecules31030427 (PMC12898383; doi:10.3390/molecules31030427)
Supplement: Supplementary file 1 [file molecules-31-00427-s001.zip › S12.xlsx]

## Sheet: Feuil1
(Alpha hu)^(2) Initial (m2 eV2)	hu Initial (eV)	(Alpha hu)^(2) 2M-Control (m2 eV2)	hu 2M-Control (eV)	(Alpha hu)^(2) 2M-PLA (m2 eV2)	hu 2M-PLA (eV)
1.12727	54320600	2.17926	1002510000	1.12727	20905700
1.1283	54482700	2.17544	993135000	1.1283	20959900
1.12933	54705300	2.17163	983801000	1.12933	21059000
1.13036	54897000	2.16783	974563000	1.13036	21115400
1.13139	55089400	2.16405	965474000	1.13139	21226000
1.13242	55353800	2.16028	956477000	1.13242	21292000
1.13346	55569300	2.15652	947572000	1.13346	21381700
1.13449	55846800	2.15278	938552000	1.13449	21459100
1.13553	56046300	2.14905	929729000	1.13553	21562300
1.13657	56308000	2.14533	921349000	1.13657	21647700
1.13761	56516500	2.14162	912802000	1.13761	21742600
1.13866	56733100	2.13793	904292000	1.13866	21808400
1.13971	56972400	2.13425	895329000	1.13971	21939200
1.14075	57242200	2.13058	887142000	1.14075	22009300
1.1418	57410200	2.12693	879085000	1.1418	22122600
1.14286	57700500	2.12329	870918000	1.14286	22212100
1.14391	57914400	2.11966	862597000	1.14391	22313200
1.14497	58155200	2.11604	854643000	1.14497	22405300
1.14603	58363400	2.11244	846722000	1.14603	22467500
1.14709	58602300	2.10884	839064000	1.14709	22560300
1.14815	58819800	2.10526	831482000	1.14815	22600200
1.14921	59155000	2.10169	824064000	1.14921	22781400
1.15028	59332900	2.09814	816095000	1.15028	22800700
1.15135	59587300	2.09459	808738000	1.15135	22956300
1.15242	59865800	2.09106	801278000	1.15242	23070400
1.15349	60072800	2.08754	793676000	1.15349	23059200
1.15456	60342000	2.08403	786409000	1.15456	23234100
1.15564	60589400	2.08054	779214000	1.15564	23257900
1.15672	60833900	2.07705	771712000	1.15672	23385300
1.1578	61071600	2.07358	764537000	1.1578	23540700
1.15888	61232500	2.07012	757475000	1.15888	23563100
1.15996	61565700	2.06667	750688000	1.15996	23739400
1.16105	61885000	2.06323	744210000	1.16105	23847300
1.16214	62091600	2.0598	737511000	1.16214	23890100
1.16323	62318700	2.05638	730916000	1.16323	23998700
1.16432	62610100	2.05298	724465000	1.16432	24139900
1.16541	62914900	2.04959	718114000	1.16541	24223500
1.16651	63117200	2.0462	711706000	1.16651	24335600
1.16761	63364300	2.04283	705207000	1.16761	24407700
1.16871	63717000	2.03947	698885000	1.16871	24537000
1.16981	63938300	2.03612	692436000	1.16981	24638300
1.17092	64059100	2.03279	686125000	1.17092	24713400
1.17202	64342600	2.02946	680172000	1.17202	24807300
1.17313	64684600	2.02614	674200000	1.17313	24913900
1.17424	64889000	2.02284	668285000	1.17424	25027100
1.17536	65163900	2.01954	662534000	1.17536	25134600
1.17647	65431800	2.01626	656657000	1.17647	25238400
1.17759	65709200	2.01299	650836000	1.17759	25351000
1.17871	65958700	2.00972	645070000	1.17871	25441100
1.17983	66267500	2.00647	639742000	1.17983	25529400
1.18095	66561100	2.00323	634253000	1.18095	25639100
1.18208	66772000	2	628644000	1.18208	25757700
1.18321	67000500	1.99678	622784000	1.18321	25828100
1.18434	67284800	1.99357	617417000	1.18434	25919900
1.18547	67574600	1.99037	612033000	1.18547	26080400
1.1866	67852900	1.98718	606765000	1.1866	26179600
1.18774	68055500	1.984	601546000	1.18774	26238400
1.18888	68323000	1.98083	596244000	1.18888	26385700
1.19002	68578800	1.97767	591186000	1.19002	26488300
1.19116	68874500	1.97452	586236000	1.19116	26589100
1.19231	69128100	1.97138	581236000	1.19231	26651100
1.19346	69361100	1.96825	576470000	1.19346	26774400
1.19461	69621000	1.96513	571652000	1.19461	26913700
1.19576	69899600	1.96203	566969000	1.19576	27036000
1.19691	70161700	1.95893	562327000	1.19691	27132300
1.19807	70451300	1.95584	557848000	1.19807	27235700
1.19923	70729000	1.95276	552744000	1.19923	27330600
1.20039	70954600	1.94969	548018000	1.20039	27439200
1.20155	71234300	1.94662	543541000	1.20155	27570600
1.20272	71537600	1.94357	539015000	1.20272	27689200
1.20388	71797400	1.94053	534268000	1.20388	27781300
1.20505	72076200	1.9375	529910000	1.20505	27900800
1.20623	72374200	1.93448	525676000	1.20623	28002700
1.2074	72596600	1.93146	521422000	1.2074	28104900
1.20858	72869700	1.92846	517711000	1.20858	28232700
1.20976	73125700	1.92547	513777000	1.20976	28338200
1.21094	73405600	1.92248	509847000	1.21094	28473900
1.21212	73695700	1.9195	506032000	1.21212	28610300
1.21331	73987100	1.91654	502439000	1.21331	28691700
1.2145	74238200	1.91358	498684000	1.2145	28785000
1.21569	74504100	1.91063	494824000	1.21569	28895000
1.21688	74771100	1.90769	491183000	1.21688	29010100
1.21807	75015800	1.90476	487385000	1.21807	29102200
1.21927	75312900	1.90184	483803000	1.21927	29234600
1.22047	75597200	1.89893	480039000	1.22047	29348700
1.22167	75877900	1.89602	476307000	1.22167	29487000
1.22288	76155000	1.89313	472605000	1.22288	29609200
1.22409	76442800	1.89024	469088000	1.22409	29720100
1.2253	76688900	1.88737	465598000	1.2253	29821800
1.22651	77002700	1.8845	461960000	1.22651	29948000
1.22772	77255700	1.88164	458427000	1.22772	30065000
1.22894	77509600	1.87879	455096000	1.22894	30187300
1.23016	77783700	1.87595	451791000	1.23016	30310200
1.23138	78083100	1.87311	448635000	1.23138	30411700
1.2326	78388500	1.87029	445478000	1.2326	30530600
1.23383	78632000	1.86747	442224000	1.23383	30640300
1.23506	78900800	1.86466	439091000	1.23506	30745500
1.23629	79190200	1.86186	435696000	1.23629	30860900
1.23752	79461200	1.85907	432708000	1.23752	30974300
1.23876	79743000	1.85629	429647000	1.23876	31088200
1.24	80035900	1.85351	426586000	1.24	31190100
1.24124	80305100	1.85075	423502000	1.24124	31299800
1.24248	80595300	1.84799	420465000	1.24248	31412500
1.24373	80876700	1.84524	417383000	1.24373	31578300
1.24498	81244200	1.8425	414393000	1.24498	31734800
1.24623	81508000	1.83976	411583000	1.24623	31864300
1.24748	81818100	1.83704	408883000	1.24748	32022200
1.24874	82144600	1.83432	406158000	1.24874	32140100
1.25	82396500	1.83161	403431000	1.25	32286600
1.25126	82684900	1.82891	400701000	1.25126	32395300
1.25253	82994900	1.82622	398209000	1.25253	32537900
1.25379	83280500	1.82353	395691000	1.25379	32655300
1.25506	83603200	1.82085	393147000	1.25506	32760200
1.25633	83906600	1.81818	390321000	1.25633	32875900
1.25761	84226800	1.81552	387708000	1.25761	33010300
1.25888	84491300	1.81287	385219000	1.25888	33103400
1.26016	84824400	1.81022	382790000	1.26016	33251900
1.26144	85075400	1.80758	380356000	1.26144	33374700
1.26273	85327200	1.80495	377815000	1.26273	33508600
1.26402	85679800	1.80233	375209000	1.26402	33669500
1.26531	86097200	1.79971	372992000	1.26531	33817900
1.2666	86394900	1.7971	370544000	1.2666	33937600
1.26789	86651300	1.7945	368275000	1.26789	34065900
1.26919	86940500	1.79191	366062000	1.26919	34218800
1.27049	87241500	1.78932	363764000	1.27049	34318500
1.27179	87624200	1.78674	361680000	1.27179	34467200
1.2731	87992400	1.78417	359549000	1.2731	34627400
1.27441	88313700	1.78161	357492000	1.27441	34761100
1.27572	88587600	1.77905	355487000	1.27572	34873600
1.27703	88895100	1.7765	353455000	1.27703	35024800
1.27835	89209200	1.77396	351398000	1.27835	35168400
1.27967	89546500	1.77143	349257000	1.27967	35312600
1.28099	89940100	1.7689	347399000	1.28099	35429800
1.28232	90236300	1.76638	345456000	1.28232	35555800
1.28364	90555800	1.76387	343639000	1.28364	35718500
1.28497	90854300	1.76136	341683000	1.28497	35887500
1.28631	91170700	1.75887	339719000	1.28631	36018000
1.28764	91494000	1.75637	337806000	1.28764	36140600
1.28898	91857700	1.75389	336145000	1.28898	36289100
1.29032	92183700	1.75141	334346000	1.29032	36435400
1.29167	92556100	1.74894	332503000	1.29167	36605000
1.29301	92890600	1.74648	330909000	1.29301	36735500
1.29436	93198000	1.74402	329177000	1.29436	36878000
1.29572	93580600	1.74157	327529000	1.29572	37012500
1.29707	93936400	1.73913	325566000	1.29707	37156100
1.29843	94270700	1.73669	324188000	1.29843	37317700
1.29979	94629400	1.73427	322568000	1.29979	37471300
1.30115	94983900	1.73184	320869000	1.30115	37634300
1.30252	95415100	1.72943	319320000	1.30252	37792200
1.30389	95708800	1.72702	317939000	1.30389	37939000
1.30526	96079500	1.72462	316529000	1.30526	38083600
1.30664	96434100	1.72222	315040000	1.30664	38258200
1.30802	96819600	1.71983	313732000	1.30802	38383400
1.3094	97177300	1.71745	312397000	1.3094	38535700
1.31078	97554300	1.71508	310999000	1.31078	38709500
1.31217	97861700	1.71271	309781000	1.31217	38854200
1.31356	98223700	1.71034	308482000	1.31356	38996600
1.31495	98611200	1.70799	307293000	1.31495	39202700
1.31635	99030400	1.70564	306041000	1.31635	39319200
1.31775	99373200	1.7033	304947000	1.31775	39508900
1.31915	99802000	1.70096	303825000	1.31915	39672000
1.32055	100154000	1.69863	302691000	1.32055	39799300
1.32196	100556000	1.69631	301496000	1.32196	39976000
1.32337	100886000	1.69399	300440000	1.32337	40119800
1.32479	101433000	1.69168	299455000	1.32479	40325800
1.3262	101736000	1.68937	298309000	1.3262	40446100
1.32762	102120000	1.68707	297151000	1.32762	40650700
1.32905	102611000	1.68478	295983000	1.32905	40819000
1.33047	102950000	1.6825	294887000	1.33047	41000400
1.3319	103408000	1.68022	293567000	1.3319	41157600
1.33333	103774000	1.67794	292303000	1.33333	41299700
1.33477	104223000	1.67568	291093000	1.33477	41489700
1.33621	104543000	1.67341	289858000	1.33621	41626800
1.33765	104952000	1.67116	288548000	1.33765	41834300
1.33909	105337000	1.66891	286975000	1.33909	41985400
1.34054	105864000	1.66667	285395000	1.34054	42178800
1.34199	106202000	1.66443	283621000	1.34199	42324800
1.34345	106656000	1.6622	281623000	1.34345	42526200
1.3449	107036000	1.65997	279562000	1.3449	42647700
1.34636	107488000	1.65775	277470000	1.34636	42880000
1.34783	107916000	1.65554	274828000	1.34783	43022200
1.34929	108301000	1.65333	271757000	1.34929	43220600
1.35076	108785000	1.65113	268599000	1.35076	43400200
1.35224	109271000	1.64894	265077000	1.35224	43593800
1.35371	109733000	1.64675	260972000	1.35371	43811500
1.35519	110145000	1.64456	256740000	1.35519	43923900
1.35667	110605000	1.64238	252034000	1.35667	44176600
1.35816	111034000	1.64021	247021000	1.35816	44310300
1.35965	111471000	1.63804	241717000	1.35965	44504800
1.36114	111957000	1.63588	235839000	1.36114	44764300
1.36264	112438000	1.63373	229479000	1.36264	44899900
1.36414	112841000	1.63158	222957000	1.36414	45093700
1.36564	113341000	1.62943	215566000	1.36564	45312300
1.36714	113849000	1.6273	208333000	1.36714	45446500
1.36865	114271000	1.62516	201036000	1.36865	45653200
1.37017	114791000	1.62304	193492000	1.37017	45933200
1.37168	115307000	1.62092	186054000	1.37168	46034900
1.3732	115763000	1.6188	178601000	1.3732	46216600
1.37472	116200000	1.61669	171333000	1.37472	46444400
1.37625	116715000	1.61458	164142000	1.37625	46617300
1.37778	117303000	1.61248	157300000	1.37778	46773500
1.37931	117803000	1.61039	150644000	1.37931	47000700
1.38085	118192000	1.6083	144433000	1.38085	47225400
1.38239	118633000	1.60622	138716000	1.38239	47383900
1.38393	119281000	1.60414	133079000	1.38393	47621200
1.38547	119833000	1.60207	127901000	1.38547	47834800
1.38702	120416000	1.6	123026000	1.38702	48056500
1.38858	120822000	1.59794	118475000	1.38858	48268500
1.39013	121281000	1.59588	114126000	1.39013	48445300
1.39169	121850000	1.59383	110189000	1.39169	48630200
1.39326	122465000	1.59178	106527000	1.39326	48863100
1.39483	122945000	1.58974	103205000	1.39483	49089800
1.3964	123420000	1.58771	100143000	1.3964	49266300
1.39797	124000000	1.58568	97423900	1.39797	49506100
1.39955	124598000	1.58365	94934300	1.39955	49721200
1.40113	125206000	1.58163	92588700	1.40113	49944700
1.40271	125787000	1.57962	90435400	1.40271	50199100
1.4043	126296000	1.57761	88447700	1.4043	50432300
1.4059	126823000	1.5756	86624500	1.4059	50617900
1.40749	127413000	1.5736	84918400	1.40749	50819400
1.40909	128005000	1.57161	83302300	1.40909	51055700
1.41069	128586000	1.56962	81885600	1.41069	51221100
1.4123	129146000	1.56764	80599700	1.4123	51444300
1.41391	129732000	1.56566	79363500	1.41391	51695100
1.41553	130313000	1.56368	78180900	1.41553	51939600
1.41714	130943000	1.56171	77045200	1.41714	52243000
1.41876	131475000	1.55975	76082600	1.41876	52443700
1.42039	132135000	1.55779	75140600	1.42039	52684100
1.42202	132783000	1.55583	74156400	1.42202	52886700
1.42365	133402000	1.55388	73291400	1.42365	53086300
1.42529	134009000	1.55194	72532400	1.42529	53337600
1.42693	134690000	1.55	71831000	1.42693	53570600
1.42857	135295000	1.54806	71049800	1.42857	53832300
1.43022	135959000	1.54613	70336000	1.43022	54051700
1.43187	136595000	1.54421	69697900	1.43187	54299900
1.43353	137193000	1.54229	68976200	1.43353	54521300
1.43519	137891000	1.54037	68397900	1.43519	54783900
1.43685	138520000	1.53846	67804500	1.43685	55043800
1.43852	139234000	1.53656	67182000	1.43852	55288700
1.44019	139853000	1.53465	66583700	1.44019	55494300
1.44186	140483000	1.53276	66061500	1.44186	55704800
1.44354	141199000	1.53086	65557200	1.44354	55981600
1.44522	141886000	1.52898	65014200	1.44522	56243300
1.44691	142610000	1.52709	64549900	1.44691	56518800
1.4486	143338000	1.52522	64033100	1.4486	56779100
1.45029	143985000	1.52334	63658400	1.45029	56994900
1.45199	144771000	1.52147	63171100	1.45199	57290900
1.45369	145519000	1.51961	62646100	1.45369	57509000
1.4554	146228000	1.51775	62261100	1.4554	57748900
1.45711	146906000	1.51589	61810700	1.45711	58036400
1.45882	147700000	1.51404	61390200	1.45882	58321100
1.46054	148456000	1.5122	60981400	1.46054	58603000
1.46226	149145000	1.51035	60548500	1.46226	58869200
1.46399	149943000	1.50852	60158200	1.46399	59128100
1.46572	150693000	1.50668	59717600	1.46572	59384000
1.46746	151438000	1.50485	59354200	1.46746	59675700
1.46919	152258000	1.50303	58962500	1.46919	59942800
1.47094	153065000	1.50121	58590600	1.47094	60224200
1.47268	153921000	1.4994	58195100	1.47268	60467800
1.47444	154710000	1.49758	57836400	1.47444	60734300
1.47619	155548000	1.49578	57496800	1.47619	61068200
1.47795	156337000	1.49398	57133700	1.47795	61266900
1.47971	157212000	1.49218	56751800	1.47971	61572800
1.48148	158047000	1.49038	56460300	1.48148	61844600
1.48325	158923000	1.4886	56095200	1.48325	62126700
1.48503	159794000	1.48681	55765500	1.48503	62405600
1.48681	160615000	1.48503	55417100	1.48681	62672400
1.4886	161487000	1.48325	55107800	1.4886	62954100
1.49038	162411000	1.48148	54787900	1.49038	63246200
1.49218	163265000	1.47971	54473900	1.49218	63548800
1.49398	164238000	1.47795	54145400	1.49398	63862100
1.49578	165159000	1.47619	53855200	1.49578	64135700
1.49758	166067000	1.47444	53562500	1.49758	64406000
1.4994	167057000	1.47268	53259400	1.4994	64672900
1.50121	168140000	1.47094	52942100	1.50121	65043300
1.50303	169045000	1.46919	52686000	1.50303	65322400
1.50485	170112000	1.46746	52427200	1.50485	65645000
1.50668	171048000	1.46572	52142300	1.50668	65884600
1.50852	172128000	1.46399	51870600	1.50852	66262200
1.51035	173205000	1.46226	51580900	1.51035	66561200
1.5122	174329000	1.46054	51327700	1.5122	66904600
1.51404	175542000	1.45882	51044900	1.51404	67139800
1.51589	176650000	1.45711	50706000	1.51589	67515200
1.51775	177797000	1.4554	50449500	1.51775	67859000
1.51961	178941000	1.45369	50198100	1.51961	68199700
1.52147	180196000	1.45199	49947900	1.52147	68449800
1.52334	181512000	1.45029	49623600	1.52334	68788800
1.52522	182690000	1.4486	49391400	1.52522	69056100
1.52709	184108000	1.44691	49134100	1.52709	69452500
1.52898	185399000	1.44522	48837200	1.52898	69791800
1.53086	186806000	1.44354	48575400	1.53086	70088200
1.53276	188235000	1.44186	48318600	1.53276	70460800
1.53465	189609000	1.44019	48070500	1.53465	70780300
1.53656	191342000	1.43852	47842000	1.53656	71156700
1.53846	193057000	1.43685	47592800	1.53846	71484700
1.54037	194677000	1.43519	47388400	1.54037	71819400
1.54229	196454000	1.43353	47145200	1.54229	72150700
1.54421	198474000	1.43187	46939200	1.54421	72504100
1.54613	200319000	1.43022	46684000	1.54613	72874700
1.54806	202284000	1.42857	46455200	1.54806	73211300
1.55	204465000	1.42693	46234600	1.55	73559900
1.55194	206773000	1.42529	46015100	1.55194	73936200
1.55388	209142000	1.42365	45779100	1.55388	74215500
1.55583	211906000	1.42202	45582800	1.55583	74564000
1.55779	214839000	1.42039	45366500	1.55779	74972200
1.55975	217809000	1.41876	45109500	1.55975	75361500
1.56171	220904000	1.41714	44923200	1.56171	75652100
1.56368	224608000	1.41553	44679000	1.56368	76066500
1.56566	228433000	1.41391	44453400	1.56566	76467200
1.56764	232644000	1.4123	44218600	1.56764	76800300
1.56962	237019000	1.41069	44032700	1.56962	77183500
1.57161	241956000	1.40909	43830700	1.57161	77525400
1.5736	247498000	1.40749	43622900	1.5736	77890700
1.5756	253494000	1.4059	43369000	1.5756	78285200
1.57761	260014000	1.4043	43193600	1.57761	78676300
1.57962	267265000	1.40271	42988900	1.57962	79097100
1.58163	275236000	1.40113	42758600	1.58163	79520200
1.58365	284006000	1.39955	42526200	1.58365	79851200
1.58568	293862000	1.39797	42295000	1.58568	80178200
1.58771	304823000	1.3964	42058500	1.58771	80607500
1.58974	317091000	1.39483	41921300	1.58974	81061700
1.59178	330785000	1.39326	41752100	1.59178	81507200
1.59383	345915000	1.39169	41483000	1.59383	81841700
1.59588	362327000	1.39013	41283300	1.59588	82240500
1.59794	381281000	1.38858	41119900	1.59794	82692900
1.6	401808000	1.38702	41018400	1.6	83090300
1.60207	424226000	1.38547	40801900	1.60207	83564900
1.60414	448743000	1.38393	40608800	1.60414	83972600
1.60622	475780000	1.38239	40356300	1.60622	84353400
1.6083	504268000	1.38085	40190600	1.6083	84765300
1.61039	535618000	1.37931	40095000	1.61039	85167600
1.61248	569879000	1.37778	39924200	1.61248	85578000
1.61458	606364000	1.37625	39713500	1.61458	85960800
1.61669	645945000	1.37472	39528800	1.61669	86446800
1.6188	687277000	1.3732	39369900	1.6188	86911600
1.62092	730477000	1.37168	39227100	1.62092	87331000
1.62304	775056000	1.37017	39069500	1.62304	87800900
1.62516	821850000	1.36865	38866500	1.62516	88231000
1.6273	867797000	1.36714	38710400	1.6273	88718200
1.62943	915510000	1.36564	38521400	1.62943	89202100
1.63158	965708000	1.36414	38339500	1.63158	89547400
1.63373	1009950000	1.36264	38191700	1.63373	90030000
		1.36114	38026400	1.63588	90471900
		1.35965	37825900	1.63804	90990900
		1.35816	37677200	1.64021	91450400
		1.35667	37502300	1.64238	91843300
		1.35519	37358000	1.64456	92326400
		1.35371	37226100	1.64675	92856600
		1.35224	37032800	1.64894	93351700
		1.35076	36840400	1.65113	93747300
		1.34929	36660800	1.65333	94234700
		1.34783	36537400	1.65554	94757100
		1.34636	36382500	1.65775	95243600
		1.3449	36184900	1.65997	95726300
		1.34345	36051700	1.6622	96211600
		1.34199	35898900	1.66443	96778400
		1.34054	35801300	1.66667	97190300
		1.33909	35609800	1.66891	97723500
		1.33765	35498800	1.67116	98219700
		1.33621	35331600	1.67341	98698700
		1.33477	35224500	1.67568	99233900
		1.33333	35050100	1.67794	99758800
		1.3319	34958000	1.68022	100287000
		1.33047	34779500	1.6825	100913000
		1.32905	34668700	1.68478	101324000
		1.32762	34491600	1.68707	101902000
		1.3262	34351400	1.68937	102462000
		1.32479	34258800	1.69168	103012000
		1.32337	34048100	1.69399	103503000
		1.32196	33937200	1.69631	104052000
		1.32055	33777600	1.69863	104696000
		1.31915	33656800	1.70096	105251000
		1.31775	33514700	1.7033	105853000
		1.31635	33365300	1.70564	106429000
		1.31495	33229900	1.70799	106916000
		1.31356	33089800	1.71034	107398000
		1.31217	32982300	1.71271	108013000
		1.31078	32856600	1.71508	108566000
		1.3094	32726100	1.71745	109246000
		1.30802	32583000	1.71983	109806000
		1.30664	32461600	1.72222	110347000
		1.30526	32327500	1.72462	110994000
		1.30389	32199200	1.72702	111653000
		1.30252	32102900	1.72943	112151000
		1.30115	31962600	1.73184	112712000
		1.29979	31846300	1.73427	113374000
		1.29843	31738200	1.73669	114018000
		1.29707	31602200	1.73913	114650000
		1.29572	31482200	1.74157	115301000
		1.29436	31357500	1.74402	115933000
		1.29301	31228300	1.74648	116577000
		1.29167	31137800	1.74894	117247000
		1.29032	31007000	1.75141	117898000
		1.28898	30886900	1.75389	118553000
		1.28764	30777400	1.75637	119181000
		1.28631	30648300	1.75887	119844000
		1.28497	30554700	1.76136	120590000
		1.28364	30446500	1.76387	121269000
		1.28232	30336200	1.76638	121944000
		1.28099	30216500	1.7689	122688000
		1.27967	30087300	1.77143	123363000
		1.27835	29963700	1.77396	124116000
		1.27703	29835600	1.7765	124792000
		1.27572	29722900	1.77905	125471000
		1.27441	29627600	1.78161	126155000
		1.2731	29518100	1.78417	126926000
		1.27179	29372700	1.78674	127559000
		1.27049	29201500	1.78932	128297000
		1.26919	29127300	1.79191	129073000
		1.26789	29010100	1.7945	129719000
		1.2666	28927000	1.7971	130444000
		1.26531	28822600	1.79971	131269000
		1.26402	28640300	1.80233	131935000
		1.26273	28520500	1.80495	132734000
		1.26144	28441300	1.80758	133548000
		1.26016	28343500	1.81022	134253000
		1.25888	28253100	1.81287	135023000
		1.25761	28170100	1.81552	135781000
		1.25633	28064100	1.81818	136517000
		1.25506	27972400	1.82085	137435000
		1.25379	27864900	1.82353	138234000
		1.25253	27785500	1.82622	139129000
		1.25126	27683300	1.82891	139902000
		1.25	27602300	1.83161	140744000
		1.24874	27519200	1.83432	141527000
		1.24748	27425000	1.83704	142379000
		1.24623	27317500	1.83976	143264000
		1.24498	27235400	1.8425	144072000
		1.24373	27133200	1.84524	144875000
		1.24248	27026900	1.84799	145749000
		1.24124	26918800	1.85075	146609000
		1.24	26835800	1.85351	147598000
		1.23876	26753100	1.85629	148490000
		1.23752	26648400	1.85907	149406000
		1.23629	26546400	1.86186	150337000
		1.23506	26453600	1.86466	151246000
		1.23383	26367900	1.86747	152121000
		1.2326	26304400	1.87029	153091000
		1.23138	26181900	1.87311	154017000
		1.23016	26057700	1.87595	154999000
		1.22894	25949300	1.87879	155928000
		1.22772	25861000	1.88164	156933000
		1.22651	25777300	1.8845	157904000
		1.2253	25663700	1.88737	158973000
		1.22409	25563500	1.89024	160049000
		1.22288	25478700	1.89313	160990000
		1.22167	25364300	1.89602	161957000
		1.22047	25265400	1.89893	162992000
		1.21927	25124300	1.90184	164066000
		1.21807	25043200	1.90476	165304000
		1.21688	24956100	1.90769	166394000
		1.21569	24829300	1.91063	167437000
		1.2145	24730400	1.91358	168681000
		1.21331	24652700	1.91654	169825000
		1.21212	24548300	1.9195	171022000
		1.21094	24448500	1.92248	172150000
		1.20976	24334600	1.92547	173188000
		1.20858	24243800	1.92846	174178000
		1.2074	24149400	1.93146	175141000
		1.20623	24071700	1.93448	176176000
		1.20505	23967700	1.9375	177140000
		1.20388	23862200	1.94053	178054000
		1.20272	23785500	1.94357	179164000
		1.20155	23682700	1.94662	180147000
		1.20039	23592600	1.94969	181158000
		1.19923	23514800	1.95276	182255000
		1.19807	23443300	1.95584	183590000
		1.19691	23348100	1.95893	184727000
		1.19576	23243400	1.96203	185778000
		1.19461	23149000	1.96513	187081000
		1.19346	23053000	1.96825	188312000
		1.19231	22981100	1.97138	189515000
		1.19116	22919300	1.97452	190846000
		1.19002	22818400	1.97767	192031000
		1.18888	22739500	1.98083	193211000
		1.18774	22633600	1.984	194557000
		1.1866	22569000	1.98718	195828000
		1.18547	22463900	1.99037	197107000
		1.18434	22386300	1.99357	198482000
		1.18321	22278200	1.99678	199842000
		1.18208	22199300	2	201174000
		1.18095	22147500	2.00323	202603000
		1.17983	22067300	2.00647	203904000
		1.17871	21964500	2.00972	205202000
		1.17759	21867900	2.01299	206636000
		1.17647	21777400	2.01626	207964000
		1.17536	21685400	2.01954	209393000
		1.17424	21578800	2.02284	210819000
		1.17313	21528600	2.02614	212268000
		1.17202	21391200	2.02946	213781000
		1.17092	21280400	2.03279	215292000
		1.16981	21266100	2.03612	216760000
		1.16871	21205800	2.03947	218145000
		1.16761	21070300	2.04283	219607000
		1.16651	20975800	2.0462	221202000
		1.16541	20936300	2.04959	222754000
		1.16432	20818800	2.05298	224373000
		1.16323	20676600	2.05638	225921000
		1.16214	20610800	2.0598	227438000
		1.16105	20565000	2.06323	229093000
		1.15996	20424300	2.06667	230803000
		1.15888	20309500	2.07012	232326000
		1.1578	20255500	2.07358	233990000
		1.15672	20166300	2.07705	235579000
		1.15564	20088100	2.08054	237296000
		1.15456	20004900	2.08403	238924000
		1.15349	19885300	2.08754	240682000
		1.15242	19836100	2.09106	242423000
		1.15135	19710400	2.09459	244252000
		1.15028	19637400	2.09814	245990000
		1.14921	19569900	2.10169	247742000
		1.14815	19433700	2.10526	249552000
		1.14709	19389200	2.10884	251392000
		1.14603	19288400	2.11244	253276000
		1.14497	19220300	2.11604	255175000
		1.14391	19133900	2.11966	257012000
		1.14286	19054600	2.12329	258956000
		1.1418	18945300	2.12693	260853000
		1.14075	18876800	2.13058	262811000
		1.13971	18778400	2.13425	264738000
		1.13866	18697200	2.13793	266824000
		1.13761	18608000	2.14162	268716000
		1.13657	18560700	2.14533	270737000
		1.13553	18454000	2.14905	272823000
		1.13449	18379100	2.15278	274926000
		1.13346	18268400	2.15652	277129000
		1.13242	18225300	2.16028	279217000
		1.13139	18120400	2.16405	281472000
		1.13036	18041900	2.16783	283577000
		1.12933	17979900	2.17163	285801000
		1.1283	17898900	2.17544	288008000
		1.12727	17834200	2.17926	290338000
				2.1831	292530000
				2.18695	294827000
				2.19081	297090000
				2.19469	299442000
				2.19858	301761000
				2.20249	304261000
				2.20641	306654000
				2.21034	308958000
				2.21429	311520000
				2.21825	314029000
				2.22222	316616000
				2.22621	319282000
				2.23022	321724000
				2.23423	324261000
				2.23827	326956000
				2.24231	329518000
				2.24638	332277000
				2.25045	335179000
				2.25455	337848000
				2.25865	340520000
				2.26277	343294000
				2.26691	346154000
				2.27106	349243000
				2.27523	352278000
				2.27941	355194000
				2.28361	358136000
				2.28782	361462000
				2.29205	364586000
				2.2963	367630000
				2.30056	370896000
				2.30483	374104000
				2.30912	377473000
				2.31343	380785000
				2.31776	384238000
				2.3221	387499000
				2.32645	390902000
				2.33083	394359000
				2.33522	397940000
				2.33962	401601000
				2.34405	405415000
				2.34848	409028000
				2.35294	412842000
				2.35741	416717000
				2.3619	420824000
				2.36641	424702000
				2.37094	429062000
				2.37548	433118000
				2.38004	437213000
				2.38462	441653000
				2.38921	446062000
				2.39382	450593000
				2.39845	454989000
				2.4031	459586000
				2.40777	464363000
				2.41245	469325000
				2.41715	474205000
				2.42188	479028000
				2.42661	484314000
				2.43137	489381000
				2.43615	494192000
				2.44094	499194000
				2.44576	504162000
				2.45059	508662000
				2.45545	512825000
				2.46032	516851000
				2.46521	520851000
				2.47012	524768000
				2.47505	528657000
				2.48	532277000
				2.48497	535805000
				2.48996	539390000
				2.49497	543126000
				2.5	546768000
				2.50505	550345000
				2.51012	554388000
				2.51521	558559000
				2.52033	562289000
				2.52546	566336000
				2.53061	570544000
				2.53579	574528000
				2.54098	578675000
				2.5462	582889000
				2.55144	586973000
				2.5567	591190000
				2.56198	595541000
				2.56729	600166000
				2.57261	604151000
				2.57796	609056000
				2.58333	613454000
				2.58873	618062000
				2.59414	622674000
				2.59958	627994000
				2.60504	632618000
				2.61053	637568000
				2.61603	642668000
				2.62156	647815000
				2.62712	652934000
				2.6327	658172000
				2.6383	663272000
				2.64392	667894000
				2.64957	673267000
				2.65525	678576000
				2.66094	683588000
				2.66667	688912000
				2.67241	694128000
				2.67819	700013000
				2.68398	705364000
				2.6898	710920000
				2.69565	716366000
				2.70153	721900000
				2.70742	727320000
				2.71335	732665000
				2.7193	738549000
				2.72527	743907000
				2.73128	749894000
				2.73731	755641000
				2.74336	761482000
				2.74945	767587000
				2.75556	773447000
				2.76169	779230000
				2.76786	785106000
				2.77405	791516000
				2.78027	797367000
				2.78652	803179000
				2.79279	809355000
