# Supplementary material for: HDTMS-, Polybutadiene-, and Benzotriazole-Modified Polylactic-Based Resin for Solar Cells Encapsulation with Exceptional Environmental Stability of MAPI Perovskite Films
Source: Molecules. 2026 Jan 26;31(3):427. doi: 10.3390/molecules31030427 (PMC12898383; doi:10.3390/molecules31030427)
Supplement: Supplementary file 1 [file molecules-31-00427-s001.zip › S13.xlsx]

## Sheet: Feuil1
Study period (day)	Solar irradiance (Kwh/m\+(2)) (Horizontal irradiation)	Study period (day)	Solar irradiance (Kwh/m\+(2)) (Direct normal irradiation)
0.32042	241.982	0.28157	222.605
1.5273	242.951	1.4931	223.867
2.73419	243.08	2.70403	224.709
3.94107	242.23	3.91357	224.569
5.14795	241.24	5.12271	224.148
6.35483	240.39	6.33204	223.867
7.56172	239.401	7.54138	223.587
8.7686	238.411	8.75112	223.587
9.97548	237.421	9.96025	223.166
11.1824	236.571	11.1698	223.026
12.3892	235.581	12.3795	223.026
13.5961	234.591	13.5885	222.465
14.803	233.601	14.7982	222.465
16.0099	232.751	16.0077	222.324
17.2168	231.761	17.2169	221.904
18.4237	230.911	18.4264	221.763
19.6305	229.781	19.6355	221.342
20.8374	228.792	20.8453	221.342
22.0443	227.941	22.055	221.342
23.2512	227.092	23.2648	221.342
24.4581	226.102	25.6826	220.22
25.665	225.112	26.8412	219.659
26.8718	224.122	29.2473	220.381
29.2856	221.163	31.3372	219.547
30.4925	219.333	32.383	217.695
31.6994	218.343	33.5415	217.087
32.9062	217.214	34.7496	215.942
34.1131	216.084	35.956	213.627
35.32	214.394	37.1638	212.225
36.5269	212.985	38.3715	210.822
37.7338	211.155	39.5792	209.372
38.9406	209.746	40.7876	208.391
40.1475	208.196	44.1095	204.977
41.3544	206.74	45.6199	203.715
42.5613	205.144	47.1302	202.406
43.6777	203.577	48.3381	201.143
44.738	201.467	49.5461	199.881
45.8802	198.773	50.7542	198.758
47.0871	197.363	51.962	197.356
48.294	195.674	53.1699	196.093
49.5009	193.984	54.378	194.971
50.7077	192.015	55.586	193.709
51.9146	190.325	56.7939	192.446
53.1215	188.496	58.0019	191.184
54.3284	186.807	59.21	190.061
55.5353	185.117	60.1163	189.36
56.7422	183.288
57.949	181.598
59.1559	179.629
60.0611	178.642
