# Supplementary material for: HDTMS-, Polybutadiene-, and Benzotriazole-Modified Polylactic-Based Resin for Solar Cells Encapsulation with Exceptional Environmental Stability of MAPI Perovskite Films
Source: Molecules. 2026 Jan 26;31(3):427. doi: 10.3390/molecules31030427 (PMC12898383; doi:10.3390/molecules31030427)
Supplement: Supplementary file 1 [file molecules-31-00427-s001.zip › S14.xlsx]

## Sheet: Feuil1
Study period (day)	Minimum temperature (°C)	Study period (day)	Maximum temperature(°C)
0.09983	21.8818	0.04992	38.4703
1.09817	22.5818	1.09817	39.523
2.14642	20.9874	2.04659	38.1056
3.04493	21.335	3.04493	38.9821
4.09318	20.4465	3.99334	39.8589
4.99168	24.6765	5.09151	38.4406
5.99002	22.9059	6.18968	37.9048
7.08819	20.7818	7.1381	34.5463
8.13644	24.4815	7.98669	36.4824
9.18469	23.593	9.08486	38.9466
10.0832	23.9407	10.0832	39.1172
11.0815	25.5231	11.0815	38.5819
11.9301	23.5769	11.8802	30.636
13.0283	17.041	13.0283	31.8645
14.1265	20.9169	14.2762	30.4454
15.1248	20.3816	15.1248	32.3816
16.0732	18.0819	16.1231	32.5522
17.1215	19.4875	17.0216	33.0763
18.1198	19.1287	18.0699	30.7761
18.9684	16.6531	19.0682	31.2996
20.1165	16.8228	19.9667	33.7649
21.1148	20.6993	20.8652	36.7596
22.1131	20.517	22.1631	36.0461
23.0616	23.6879	23.1614	36.5696
24.0599	24.2114	24.01	34.447
25.0582	24.5585	25.1581	33.3814
26.1065	23.317	26.1065	32.8464
27.0549	22.782	27.1048	33.8994
28.0532	21.3644	27.9534	38.1297
29.1015	23.8288	29.0516	39.535
30.0998	22.9406	30.0998	35.9994
30.0611	21.9118	29.9191	33.9338
31.0422	16.5073	30.876	35.6985
32.0937	20.2573	31.9372	36.5809
33.1587	20.0368	32.9951	38.4559
34.0652	21.6912	34.0198	35.1471
35.1842	20.4779	34.9219	38.125
36.128	26.1029	36.1329	39.6691
37.2518	23.4559	37.3014	38.7868
38.36	25.4412	38.3142	39.0074
39.1634	27.6471	39.3314	37.9044
40.3975	22.3529	40.3975	37.3529
41.266	20.2573	41.256	38.2353
42.423	22.7941	42.4181	39.2279
43.3407	21.1397	43.2848	37.6838
44.5592	20.4779	44.5048	36.5809
45.6744	20.3677	45.4132	37.6838
46.5314	21.6912	46.4815	36.4706
47.5468	21.1397	47.5528	34.375
48.6043	23.125	48.563	35.3676
49.5183	22.5735	49.6778	35.3676
50.7841	22.9044	50.5389	35.4779
51.6448	23.125	51.8043	35.9191
52.8689	20.8088	52.7735	34.0441
53.9342	20.4779	53.9342	35.4779
54.8471	20.2573	54.8005	34.0441
55.9553	22.2427	55.7108	34.5956
56.8682	22.0221	56.775	34.5956
58.1377	21.25	57.6898	33.8235
58.9992	21.25	58.862	31.8382
60.1144	21.1397	60.0242	32.8309
