# Supplementary material for: HDTMS-, Polybutadiene-, and Benzotriazole-Modified Polylactic-Based Resin for Solar Cells Encapsulation with Exceptional Environmental Stability of MAPI Perovskite Films
Source: Molecules. 2026 Jan 26;31(3):427. doi: 10.3390/molecules31030427 (PMC12898383; doi:10.3390/molecules31030427)
Supplement: Supplementary file 1 [file molecules-31-00427-s001.zip › S15.xlsx]

## Sheet: Feuil1
Study period (day)	Relative humidity(%)
3.23142	15.6395
4.3816	21.9802
5.42798	30.2667
6.58499	18.4214
7.47117	15.5429
8.57407	14.5248
9.72385	20.6118
10.7896	18.6633
11.8818	33.3783
13.039	44.1175
13.9159	35.4026
15.1055	21.6117
16.1849	28.2909
17.1874	31.3332
18.1377	23.9715
19.4152	20.669
20.4879	23.119
21.4174	25.0619
22.5843	19.4759
23.6533	19.5575
24.6835	17.6091
25.5742	17.6066
26.76	23.9472
27.9701	23.0979
29.0301	17.5122
30.1029	19.9622
30.0395	39.9029
30.9868	30.6735
32.1316	28.9185
33.2368	19.591
34.3421	20.7489
37.3816	14.4185
38.4868	15.4793
39.7105	17.7044
40.7763	13.5227
41.9211	15.6512
43.0263	19.4305
43.9342	19.4246
45.1184	22.7179
46.1842	31.8373
47.2895	20.568
48.3553	29.4931
49.5395	20.3592
50.4868	32.7803
51.5526	30.7345
52.6184	36.65
53.6447	36.6433
54.7105	29.5491
55.7763	33.6198
56.9605	25.8452
57.9868	29.4308
58.9737	35.5409
59.9211	45.6318
