# Supplementary material for: HDTMS-, Polybutadiene-, and Benzotriazole-Modified Polylactic-Based Resin for Solar Cells Encapsulation with Exceptional Environmental Stability of MAPI Perovskite Films
Source: Molecules. 2026 Jan 26;31(3):427. doi: 10.3390/molecules31030427 (PMC12898383; doi:10.3390/molecules31030427)
Supplement: Supplementary file 1 [file molecules-31-00427-s001.zip › S2.xlsx]

## Sheet: Feuil1
Wavelength of PLA-based resin (nm)	Absorptance of PLA-based resin (%)	Wavelength of EVA (nm)	Absorptance of EVA (%)
300	99.8531	299.093	99.7843
301	99.7827	307.751	99.8432
302	99.7573	316.411	99.8432
303	99.8201	325.07	99.8432
304	98.7265	333.729	99.8432
305	98.8224	342.389	99.8432
306	98.5141	351.049	99.6076
307	98.1507	358.992	98.7833
308	98.3173	361.89	96.7518
309	97.4649	365.515	93.9697
310	97.3998	366.969	92.1149
311	97.201	366.944	96.3102
312	96.9026	367.703	90.0098
313	96.4844	369.162	87.2659
314	95.9449	371.346	84.0774
315	95.5434	372.803	81.7369
316	95.0796	373.538	79.4699
317	94.58	374.273	77.0557
318	94.098	374.648	74.7151
319	93.6026	376.467	72.1567
320	92.9693	376.193	69.6012
321	92.4491	377.942	66.8102
322	91.8342	378.681	63.8072
323	91.1895	379.415	61.7463
324	90.5376	379.716	59.6383
325	89.8375	380.602	56.1407
326	89.1107	382.766	52.7289
327	88.3855	385.257	49.8521
328	87.5835	385.996	47.0257
329	86.7261	386.731	44.6704
330	85.9395	386.744	42.5507
331	85.0032	386.756	40.4309
332	84.0412	387.49	38.37
333	83.1733	388.223	36.368
334	82.2581	391.151	29.361
335	81.2501	393.328	27.2413
336	80.2303	394.063	25.0037
337	79.2509	394.075	22.884
338	78.273	394.088	20.7642
339	77.144	393.741	18.3206
340	76.1768	395.849	15.8299
341	74.8811	397.739	13.3303
342	73.7578	402.803	11.1664
343	72.5843	410.76	7.92786
344	71.2922	417.987	6.08779
345	70.0084	425.213	4.42436
346	68.7392	433.879	3.18783
347	67.4913	442.543	2.4518
348	66.1935	451.204	2.12795
349	64.9248	459.864	1.98074
350	63.6922	468.524	1.98074
351	62.4163	477.184	1.89242
352	61.0955	485.843	1.8041
353	59.8209	494.503	1.8041
354	58.6	503.162	1.8041
355	57.3421	511.821	1.8041
356	56.0458	520.481	1.8041
357	54.8144	529.139	1.92186
358	53.4414	537.799	1.8041
359	52.2471	546.458	1.8041
360	51.0221	555.118	1.8041
361	49.7657	563.777	1.8041
362	48.4771	572.436	1.8041
363	47.277	581.096	1.8041
364	46.0489	589.755	1.74522
365	44.9192	598.415	1.62745
366	43.6362	607.075	1.62745
367	42.456	615.734	1.62745
368	41.3862	624.393	1.62745
369	40.1588	633.053	1.62745
370	39.0463	641.712	1.62745
371	37.9131	650.371	1.62745
372	36.7588	659.03	1.62745
373	35.7312	667.69	1.62745
374	34.6869	676.349	1.62745
375	33.6257	685.008	1.62745
376	32.5472	693.668	1.62745
377	31.6088	702.327	1.62745
378	30.6574	710.986	1.62745
379	29.6928	719.646	1.62745
380	28.7147	728.305	1.62745
381	27.723	736.964	1.62745
382	26.8861	742.737	1.62745
383	26.0395	774.488	1.62745
384	25.0106	876.956	1.62745
385	24.3167
386	23.4403
387	22.7319
388	21.8372
389	21.114
390	20.3841
391	19.6474
392	18.9039
393	18.1535
394	17.5862
395	16.8236
396	16.2471
397	15.6665
398	15.082
399	14.69
400	14.0986
401	13.7021
402	13.3038
403	12.9036
404	12.5016
405	12.0977
406	11.692
407	11.2844
408	11.0799
409	10.6694
410	10.4635
411	10.0502
412	9.84289
413	9.63505
414	9.21795
415	9.00867
416	8.79892
417	8.58868
418	8.37795
419	8.16674
420	7.95504
421	7.74286
422	7.53018
423	7.31702
424	7.10336
425	7.10336
426	6.88921
427	6.67457
428	6.45943
429	6.45943
430	6.2438
431	6.2438
432	6.02767
433	5.81104
434	5.81104
435	5.59391
436	5.59391
437	5.37628
438	5.37628
439	5.15815
440	5.15815
441	5.15815
442	4.93952
443	4.93952
444	4.72038
445	4.72038
446	4.72038
447	4.50074
448	4.50074
449	4.28059
450	4.28059
451	4.28059
452	4.05994
453	4.05994
454	4.05994
455	4.05994
456	3.83877
457	3.83877
458	3.83877
459	3.6171
460	3.6171
461	3.6171
462	3.6171
463	3.6171
464	3.39491
465	3.39491
466	3.39491
467	3.39491
468	3.39491
469	3.17221
470	3.17221
471	3.17221
472	3.17221
473	3.17221
474	3.17221
475	3.17221
476	2.949
477	2.949
478	2.949
479	2.949
480	2.949
481	2.72528
482	2.72528
483	2.72528
484	2.72528
485	2.72528
486	2.72528
487	2.72528
488	2.72528
489	2.50104
490	2.50104
491	2.50104
492	2.50104
493	2.50104
494	2.50104
495	2.50104
496	2.50104
497	2.27628
498	2.27628
499	2.27628
500	2.27628
501	2.27628
502	2.27628
503	2.27628
504	2.27628
505	2.27628
506	2.27628
507	2.27628
508	2.27628
509	2.27628
510	2.051
511	2.051
512	2.051
513	2.051
514	2.051
515	2.051
516	2.051
517	2.051
518	2.051
519	2.051
520	2.051
521	2.051
522	2.051
523	2.051
524	2.051
525	2.051
526	2.051
527	1.82521
528	1.82521
529	1.82521
530	1.82521
531	1.82521
532	1.82521
533	1.82521
534	1.82521
535	1.82521
536	1.82521
537	1.82521
538	1.82521
539	1.82521
540	1.82521
541	1.82521
542	1.82521
543	1.82521
544	1.82521
545	1.82521
546	1.82521
547	1.82521
548	1.82521
549	1.82521
550	1.82521
551	1.82521
552	1.59889
553	1.59889
554	1.59889
555	1.59889
556	1.59889
557	1.59889
558	1.59889
559	1.59889
560	1.59889
561	1.59889
562	1.59889
563	1.59889
564	1.59889
565	1.59889
566	1.59889
567	1.59889
568	1.59889
569	1.59889
570	1.59889
571	1.59889
572	1.59889
573	1.59889
574	1.59889
575	1.59889
576	1.59889
577	1.59889
578	1.59889
579	1.59889
580	1.59889
581	1.59889
582	1.59889
583	1.59889
584	1.59889
585	1.59889
586	1.59889
587	1.37205
588	1.37205
589	1.37205
590	1.37205
591	1.37205
592	1.37205
593	1.37205
594	1.37205
595	1.37205
596	1.37205
597	1.37205
598	1.37205
599	1.37205
600	1.37205
601	1.37205
602	1.37205
603	1.37205
604	1.37205
605	1.37205
606	1.37205
607	1.37205
608	1.37205
609	1.37205
610	1.37205
611	1.37205
612	1.37205
613	1.37205
614	1.37205
615	1.37205
616	1.37205
617	1.37205
618	1.37205
619	1.37205
620	1.37205
621	1.37205
622	1.37205
623	1.37205
624	1.37205
625	1.37205
626	1.37205
627	1.37205
628	1.37205
629	1.37205
630	1.37205
631	1.37205
632	1.37205
633	1.37205
634	1.37205
635	1.37205
636	1.37205
637	1.37205
638	1.37205
639	1.14469
640	1.14469
641	1.14469
642	1.14469
643	1.14469
644	1.14469
645	1.14469
646	1.14469
647	1.14469
648	1.14469
649	1.14469
650	1.14469
651	1.14469
652	1.14469
653	1.14469
654	1.14469
655	1.14469
656	1.14469
657	1.14469
658	1.14469
659	1.14469
660	1.14469
661	1.14469
662	1.14469
663	1.14469
664	1.14469
665	1.14469
666	1.14469
667	1.14469
668	1.14469
669	1.14469
670	1.14469
671	1.14469
672	1.14469
673	1.14469
674	1.14469
675	1.14469
676	1.14469
677	1.14469
678	1.14469
679	1.14469
680	1.14469
681	1.14469
682	1.14469
683	1.14469
684	1.14469
685	1.14469
686	1.14469
687	1.14469
688	1.14469
689	1.14469
690	1.14469
691	1.14469
692	1.14469
693	1.14469
694	1.14469
695	1.14469
696	1.14469
697	1.14469
698	1.14469
699	1.14469
700	1.14469
701	1.14469
702	1.14469
703	1.14469
704	1.14469
705	1.14469
706	1.14469
707	1.14469
708	1.14469
709	1.14469
710	1.14469
711	1.14469
712	1.14469
713	1.14469
714	1.14469
715	1.14469
716	1.14469
717	1.14469
718	1.14469
719	1.14469
720	1.14469
721	1.14469
722	1.14469
723	1.14469
724	1.14469
725	1.14469
726	1.14469
727	1.14469
728	1.14469
729	1.14469
730	1.14469
731	1.14469
732	1.14469
733	1.14469
734	1.14469
735	1.14469
736	1.14469
737	1.14469
738	1.14469
739	1.14469
740	1.14469
741	1.14469
742	1.14469
743	1.14469
744	1.14469
745	1.14469
746	1.14469
747	1.14469
748	1.14469
749	1.14469
750	1.14469
751	1.14469
752	1.14469
753	1.14469
754	1.14469
755	1.14469
756	1.14469
757	1.14469
758	0.91681
759	0.91681
760	0.91681
761	1.14469
762	1.14469
763	1.14469
764	1.14469
765	0.91681
766	1.14469
767	1.14469
768	0.91681
769	0.91681
770	0.91681
771	0.91681
772	0.91681
773	1.14469
774	1.14469
775	0.91681
776	1.14469
777	0.91681
778	0.91681
779	0.91681
780	0.91681
781	0.91681
782	0.91681
783	0.91681
784	0.91681
785	0.91681
786	0.91681
787	0.91681
788	0.91681
789	0.91681
790	0.91681
791	0.91681
792	0.91681
793	0.91681
794	0.91681
795	0.91681
796	0.91681
797	0.91681
798	0.91681
799	0.91681
800	0.91681
