# Supplementary material for: HDTMS-, Polybutadiene-, and Benzotriazole-Modified Polylactic-Based Resin for Solar Cells Encapsulation with Exceptional Environmental Stability of MAPI Perovskite Films
Source: Molecules. 2026 Jan 26;31(3):427. doi: 10.3390/molecules31030427 (PMC12898383; doi:10.3390/molecules31030427)
Supplement: Supplementary file 1 [file molecules-31-00427-s001.zip › S3.xlsx]

## Sheet: Feuil1
Wavenumber of PLA-Based resin (cm-1)	Absorbance of PLA-Based resin (a.u)	Wavenumber of Pure PLA (cm-1)	Absorbance of Pure PLA (a.u)	Wavenumber of Substrate (cm-1)	Absorbance of Substrate (a.u)
599.862	0.05242	3971.25	0.00932	599.862	0.0792
601.791	0.04595	3940.43	0.01055	601.791	0.07265
603.719	0.04911	3909.61	0.01137	603.719	0.07611
605.648	0.05103	3878.81	0.0118	605.648	0.0749
607.577	0.05049	3848.01	0.01183	607.577	0.07759
609.506	0.04787	3817.22	0.01185	609.506	0.07357
611.435	0.04974	3786.43	0.01148	611.435	0.07442
613.363	0.04471	3755.61	0.0125	613.363	0.06973
615.292	0.04507	3724.8	0.01313	615.292	0.07068
617.221	0.04438	3694.03	0.01216	617.221	0.07056
619.15	0.04506	3663.23	0.01239	619.15	0.07386
621.079	0.0432	3632.42	0.01281	621.079	0.0719
623.008	0.04413	3601.64	0.01244	623.008	0.07377
624.936	0.04768	3570.84	0.01267	624.936	0.07751
626.865	0.04952	3540.05	0.01209	626.865	0.08241
628.794	0.04975	3509.26	0.01212	628.794	0.08367
630.723	0.05342	3478.46	0.01215	630.723	0.08729
632.652	0.05368	3447.66	0.01217	632.652	0.0863
634.58	0.05126	3416.87	0.0122	634.58	0.08893
636.509	0.05202	3386.07	0.01223	636.509	0.08784
638.438	0.05242	3355.28	0.01225	638.438	0.09207
640.367	0.05327	3324.48	0.01228	640.367	0.0909
642.296	0.05671	3293.68	0.01231	642.296	0.09628
644.225	0.05836	3262.89	0.01233	644.225	0.09713
646.153	0.06061	3232.09	0.01236	646.153	0.10044
648.082	0.06724	3201.3	0.01239	648.082	0.1059
650.011	0.0676	3170.5	0.01242	650.011	0.10673
651.94	0.06691	3139.7	0.01244	651.94	0.1038
653.869	0.06633	3108.91	0.01247	653.869	0.10869
655.797	0.06196	3078.11	0.0125	655.797	0.10714
657.726	0.05839	3047.32	0.01252	657.726	0.10965
659.655	0.05765	3016.49	0.01395	659.655	0.11026
661.584	0.05539	2983.06	0.01707	661.584	0.11008
663.513	0.05473	2924.02	0.01772	663.513	0.1091
665.442	0.05489	2893.28	0.01525	665.442	0.11027
667.37	0.07792	2862.48	0.01528	667.37	0.14141
669.299	0.07871	2831.74	0.01271	669.299	0.14202
671.228	0.05792	2800.95	0.01274	671.228	0.11621
673.157	0.06039	2770.15	0.01276	673.157	0.11952
675.086	0.06036	2739.35	0.01279	675.086	0.1198
677.014	0.0618	2708.56	0.01282	677.014	0.12245
678.943	0.06174	2677.76	0.01284	678.943	0.12276
680.872	0.06534	2646.97	0.01287	680.872	0.12631
682.801	0.06407	2616.17	0.0129	682.801	0.12426
684.73	0.06844	2585.37	0.01292	684.73	0.12599
686.659	0.06952	2554.63	0.01056	686.659	0.12558
688.587	0.07309	2523.83	0.01058	688.587	0.12765
690.516	0.07394	2493.04	0.01061	690.516	0.12556
692.445	0.07608	2462.24	0.01064	692.445	0.12717
694.374	0.07802	2431.45	0.01066	694.374	0.12746
696.303	0.08036	2400.65	0.01069	696.303	0.12753
698.231	0.08041	2369.82	0.01231	698.231	0.12594
700.16	0.08592	2339.01	0.01314	700.16	0.12851
702.089	0.08962	2308.21	0.01317	702.089	0.12747
704.018	0.09548	2277.41	0.01319	704.018	0.12916
705.947	0.09353	2246.64	0.01202	705.947	0.12938
707.875	0.08691	2215.87	0.01085	707.875	0.13058
709.804	0.07876	2185.08	0.01088	709.804	0.13117
711.733	0.07195	2154.28	0.01091	711.733	0.13322
713.662	0.0666	2123.48	0.01093	713.662	0.13374
715.591	0.06496	2092.67	0.01176	715.591	0.13607
717.52	0.06493	2061.87	0.01198	717.52	0.13505
719.448	0.07106	2031.08	0.01161	719.448	0.14229
721.377	0.07171	2000.28	0.01204	721.377	0.14076
723.306	0.07342	1969.47	0.01266	723.306	0.14055
725.235	0.07493	1938.67	0.01269	725.235	0.14239
727.164	0.0777	1907.86	0.01351	727.164	0.14377
729.092	0.08046	1877.06	0.01354	729.092	0.14548
731.021	0.08552	1846.27	0.01357	731.021	0.14616
732.95	0.09312	1815.42	0.01609	732.95	0.1483
734.879	0.10382	1792.24	0.02	734.879	0.15001
736.808	0.11522	1776.44	0.03837	736.808	0.15129
738.737	0.12508	1779.2	0.02919	738.737	0.15323
740.665	0.12833	1770.93	0.05553	740.665	0.15368
742.594	0.12582	1771.09	0.04835	742.594	0.15709
744.523	0.11849	1759.84	0.09344	744.523	0.15857
746.452	0.10814	1762.61	0.08426	746.452	0.15962
748.381	0.09555	1762.76	0.07708	748.381	0.16008
750.309	0.08468	1762.92	0.0699	750.309	0.16327
752.238	0.07462	1763.08	0.06272	752.238	0.16303
754.167	0.06636	1745.89	0.14472	754.167	0.16519
756.096	0.05988	1746.01	0.13934	756.096	0.16586
758.025	0.05421	1746.17	0.13216	758.025	0.16581
759.953	0.05195	1746.32	0.12497	759.953	0.16588
761.882	0.05214	1746.48	0.11779	761.882	0.16746
763.811	0.05343	1744.11	0.10882	763.811	0.16729
765.74	0.05613	1739.15	0.10104	765.74	0.16628
767.669	0.05901	1731.63	0.09267	767.669	0.16625
769.598	0.06082	1731.79	0.08549	769.598	0.16568
771.526	0.06216	1731.94	0.0783	771.526	0.1652
773.455	0.06223	1732.16	0.06813	773.455	0.164
775.384	0.06253	1722.09	0.05916	775.384	0.16231
777.313	0.0611	1722.25	0.05198	777.313	0.16092
779.242	0.06119	1722.39	0.0454	779.242	0.15963
781.17	0.06046	1714.88	0.03672	781.17	0.15801
783.099	0.06018	1705.84	0.02757	783.099	0.15602
785.028	0.05913	1681.89	0.01999	785.028	0.15522
786.957	0.05812	1651.11	0.01892	786.957	0.15232
788.886	0.05699	1620.34	0.01795	788.886	0.1497
790.815	0.05559	1589.56	0.01738	790.815	0.14744
792.743	0.05484	1558.75	0.01801	792.743	0.14651
794.672	0.05277	1527.94	0.01863	794.672	0.14211
796.601	0.05296	1497.15	0.01846	796.601	0.14091
798.53	0.05092	1471.41	0.02167	798.53	0.13754
800.459	0.04823	1463.54	0.02986	800.459	0.13475
802.387	0.04523	1450.38	0.04473	802.387	0.13301
804.316	0.04186	1450.54	0.03725	804.316	0.13045
806.245	0.0395	1435.33	0.02859	806.245	0.12712
808.174	0.03868	1414.96	0.02132	808.174	0.12554
810.103	0.03865	1391.72	0.02813	810.103	0.12318
812.032	0.03912	1380.49	0.03843	812.032	0.12093
813.96	0.04029	1355.45	0.0438	813.96	0.11962
815.889	0.04015	1345.37	0.03535	815.889	0.11658
817.818	0.04063	1322.47	0.02609	817.818	0.11445
819.747	0.04065	1291.59	0.02981	819.747	0.11283
821.676	0.04033	1260.2	0.03371	821.676	0.11042
823.604	0.04084	1237.58	0.03524	823.604	0.10972
825.533	0.04029	1221.75	0.05524	825.533	0.10744
827.462	0.04119	1224.56	0.04403	827.462	0.10823
829.391	0.04076	1211.14	0.07138	829.391	0.10643
831.32	0.04113	1213.88	0.06319	831.32	0.10697
833.249	0.04136	1200.66	0.08116	833.249	0.1066
835.177	0.04228	1197.96	0.08715	835.177	0.10829
837.106	0.0427	1171.29	0.10967	837.106	0.10993
839.035	0.04357	1174.59	0.09994	839.035	0.11261
840.964	0.04352	1174.74	0.09275	840.964	0.11379
842.893	0.0445	1173.48	0.15061	842.893	0.11812
844.821	0.04543	1173.72	0.13984	844.821	0.12169
846.75	0.04629	1178.97	0.13425	846.75	0.12624
848.679	0.04616	1173.97	0.12799	848.679	0.12927
850.608	0.04628	1174.12	0.12128	850.608	0.13513
852.537	0.04625	1181.95	0.11529	852.537	0.13906
854.465	0.04667	1173.3	0.15899	854.465	0.14526
856.394	0.04723	1167.22	0.08478	856.394	0.14993
858.323	0.04714	1167.37	0.0776	858.323	0.15606
860.252	0.04769	1167.57	0.06832	860.252	0.16037
862.181	0.04742	1141.53	0.06206	862.181	0.16694
864.11	0.04698	1152.51	0.05307	864.11	0.17121
866.038	0.04777	1152.69	0.04484	866.038	0.17754
867.967	0.0481	1125.55	0.08889	867.967	0.18339
869.896	0.04823	1136.52	0.08002	869.896	0.19032
871.825	0.04789	1136.68	0.07284	871.825	0.19443
873.754	0.04883	1122.99	0.11235	873.754	0.20138
875.682	0.04831	1115.98	0.10422	875.682	0.20569
877.611	0.04949	1116.13	0.09727	877.611	0.21418
879.54	0.04892	1105.6	0.08603	879.54	0.21781
881.469	0.04936	1083.29	0.16782	881.469	0.22367
883.398	0.05023	1084.2	0.15518	883.398	0.22851
885.327	0.05044	1096.96	0.12913	885.327	0.23406
887.255	0.05015	1097.12	0.12195	887.255	0.23739
889.184	0.05148	1097.34	0.11177	889.184	0.24226
891.113	0.05111	1084.38	0.14111	891.113	0.24533
893.042	0.05162	1075.01	0.19419	893.042	0.24872
894.971	0.05213	1075.17	0.187	894.971	0.25048
896.899	0.05175	1076.64	0.17867	896.899	0.25332
898.828	0.052	1075.47	0.17344	898.828	0.25327
900.757	0.05257	1065.7	0.1507	900.757	0.25552
902.686	0.05261	1066.01	0.13634	902.686	0.25486
904.615	0.05303	1066.17	0.12916	904.615	0.25625
906.544	0.05274	1066.32	0.12197	906.544	0.25395
908.472	0.05406	1053.69	0.11301	908.472	0.25462
910.401	0.05428	1058.14	0.10483	910.401	0.25368
912.33	0.05523	1047.04	0.09822	912.33	0.2541
914.259	0.0558	1053.11	0.0889	914.259	0.25254
916.188	0.05632	1033.19	0.11123	916.188	0.2527
918.116	0.05645	1030.78	0.10405	918.116	0.25041
920.045	0.05767	1031	0.09418	920.045	0.25072
921.974	0.05784	1026.04	0.0861	921.974	0.24912
923.903	0.05842	1026.2	0.07892	923.903	0.24848
925.832	0.05814	1026.41	0.06934	925.832	0.24635
927.76	0.05915	1018.92	0.05947	927.76	0.24555
929.689	0.05887	1011.45	0.04901	929.689	0.24299
931.618	0.05911	1003.96	0.03944	931.618	0.24199
933.547	0.05903	988.755	0.03062	933.547	0.23988
935.476	0.059	963.149	0.028	935.476	0.23826
937.405	0.05893	932.392	0.02623	937.405	0.23633
939.333	0.05898	901.624	0.02496	939.333	0.23562
941.262	0.05931	872.708	0.02706	941.262	0.23376
943.191	0.05978	864.189	0.03522	943.191	0.23227
945.12	0.06045	845.183	0.02416	945.12	0.23136
947.049	0.0613	819.605	0.02025	947.049	0.23055
948.977	0.06223	788.787	0.02127	948.977	0.22826
950.906	0.06419	764.509	0.02839	950.906	0.22774
952.835	0.06546	749.094	0.03707	952.835	0.22616
954.764	0.06773	721.887	0.02941	954.764	0.22486
956.693	0.06891	692.521	0.03444	956.693	0.22282
958.622	0.07086	662.822	0.03124	958.622	0.2215
960.55	0.07316	634.724	0.0252	960.55	0.21993
962.479	0.07513	604.02	0.02103	962.479	0.21857
964.408	0.0768	573.254	0.01966	964.408	0.21664
966.337	0.07836	542.46	0.01959	966.337	0.21533
968.266	0.07925	516.665	0.02565	968.266	0.21385
970.194	0.08082	507.465	0.03568	970.194	0.21321
972.123	0.08075	503.772	0.0285	972.123	0.21112
974.052	0.08106	495.773	0.04227	974.052	0.21064
975.981	0.08114			975.981	0.20916
977.91	0.08158			977.91	0.20877
979.839	0.08121			979.839	0.20727
981.767	0.08041			981.767	0.20674
983.696	0.08002			983.696	0.20481
985.625	0.07992			985.625	0.20436
987.554	0.07945			987.554	0.20234
989.483	0.07926			989.483	0.20137
991.411	0.07918			991.411	0.19957
993.34	0.07888			993.34	0.19812
995.269	0.07853			995.269	0.19672
997.198	0.07896			997.198	0.19573
999.127	0.0787			999.127	0.19408
1001.06	0.07933			1001.06	0.19345
1002.98	0.07946			1002.98	0.19207
1004.91	0.08053			1004.91	0.19152
1006.84	0.08087			1006.84	0.19058
1008.77	0.08227			1008.77	0.19015
1010.7	0.0826			1010.7	0.1884
1012.63	0.08421			1012.63	0.18798
1014.56	0.08505			1014.56	0.18661
1016.49	0.0861			1016.49	0.18581
1018.41	0.08667			1018.41	0.18408
1020.34	0.08802			1020.34	0.18321
1022.27	0.08861			1022.27	0.18102
1024.2	0.09051			1024.2	0.18112
1026.13	0.09165			1026.13	0.17919
1028.06	0.09363			1028.06	0.17817
1029.99	0.0955			1029.99	0.17698
1031.92	0.0989			1031.92	0.17634
1033.85	0.10228			1033.85	0.17505
1035.77	0.10792			1035.77	0.17486
1037.7	0.11222			1037.7	0.17363
1039.63	0.11457			1039.63	0.17269
1041.56	0.112			1041.56	0.1711
1043.49	0.10856			1043.49	0.17081
1045.42	0.10436			1045.42	0.16891
1047.35	0.10366			1047.35	0.16806
1049.28	0.10442			1049.28	0.16639
1051.2	0.1077			1051.2	0.16572
1053.13	0.10991			1053.13	0.16376
1055.06	0.11382			1055.06	0.16252
1056.99	0.11731			1056.99	0.1612
1058.92	0.12217			1058.92	0.15989
1060.85	0.1268			1060.85	0.15849
1062.78	0.13314			1062.78	0.15739
1064.71	0.1391			1064.71	0.15593
1066.64	0.14427			1066.64	0.15436
1068.56	0.14652			1068.56	0.1529
1070.49	0.14663			1070.49	0.15161
1072.42	0.14254			1072.42	0.14984
1074.35	0.13652			1074.35	0.14834
1076.28	0.12727			1076.28	0.14564
1078.21	0.11829			1078.21	0.14411
1080.14	0.10808			1080.14	0.14156
1082.07	0.09834			1082.07	0.13953
1083.99	0.09057			1083.99	0.13775
1085.92	0.08576			1085.92	0.13555
1087.85	0.08354			1087.85	0.13321
1089.78	0.08431			1089.78	0.13129
1091.71	0.08549			1091.71	0.1295
1093.64	0.08787			1093.64	0.12777
1095.57	0.08977			1095.57	0.12537
1097.5	0.09268			1097.5	0.12402
1099.43	0.09507			1099.43	0.1222
1101.35	0.09852			1101.35	0.12025
1103.28	0.1023			1103.28	0.11802
1105.21	0.10852			1105.21	0.11673
1107.14	0.11456			1107.14	0.11436
1109.07	0.12298			1109.07	0.11263
1111	0.13075			1111	0.11099
1112.93	0.13925			1112.93	0.1094
1114.86	0.14511			1114.86	0.10734
1116.78	0.15015			1116.78	0.10638
1118.71	0.15116			1118.71	0.10476
1120.64	0.15121			1120.64	0.10389
1122.57	0.14753			1122.57	0.10195
1124.5	0.14401			1124.5	0.10074
1126.43	0.13875			1126.43	0.09905
1128.36	0.13465			1128.36	0.09737
1130.29	0.1305			1130.29	0.09597
1132.21	0.12854			1132.21	0.09455
1134.14	0.12579			1134.14	0.09269
1136.07	0.12403			1136.07	0.09098
1138	0.12107			1138	0.08919
1139.93	0.11823			1139.93	0.08811
1141.86	0.11316			1141.86	0.08636
1143.79	0.10854			1143.79	0.08513
1145.72	0.10312			1145.72	0.08314
1147.65	0.09937			1147.65	0.08182
1149.57	0.09579			1149.57	0.08022
1151.5	0.09367			1151.5	0.07863
1153.43	0.0922			1153.43	0.07675
1155.36	0.09284			1155.36	0.07542
1157.29	0.09318			1157.29	0.07412
1159.22	0.09431			1159.22	0.0726
1161.15	0.09458			1161.15	0.07079
1163.08	0.0962			1163.08	0.06944
1165	0.09617			1165	0.068
1166.93	0.09585			1166.93	0.06626
1168.86	0.09499			1168.86	0.06472
1170.79	0.0944			1170.79	0.06349
1172.72	0.09313			1172.72	0.06184
1174.65	0.09213			1174.65	0.0602
1176.58	0.09101			1176.58	0.05904
1178.51	0.0898			1178.51	0.05718
1180.44	0.08874			1180.44	0.05624
1182.36	0.08733			1182.36	0.05447
1184.29	0.08574			1184.29	0.05301
1186.22	0.08479			1186.22	0.0515
1188.15	0.08339			1188.15	0.0501
1190.08	0.08234			1190.08	0.04861
1192.01	0.08142			1192.01	0.04729
1193.94	0.08024			1193.94	0.0453
1195.87	0.07926			1195.87	0.0443
1197.79	0.07856			1197.79	0.04252
1199.72	0.07734			1199.72	0.04119
1201.65	0.07706			1201.65	0.03925
1203.58	0.07648			1203.58	0.03845
1205.51	0.0757			1205.51	0.03597
1207.44	0.07585			1207.44	0.03545
1209.37	0.07588			1209.37	0.03338
1211.3	0.07602			1211.3	0.03236
1213.23	0.07694			1213.23	0.031
1215.15	0.077			1215.15	0.02934
1217.08	0.07818			1217.08	0.02757
1219.01	0.07938			1219.01	0.02636
1220.94	0.08105			1220.94	0.02484
1222.87	0.08256			1222.87	0.02343
1224.8	0.08535			1224.8	0.02257
1226.73	0.08746			1226.73	0.02118
1228.66	0.0909			1228.66	0.01969
1230.58	0.0938			1230.58	0.01857
1232.51	0.09838			1232.51	0.01721
1234.44	0.10284			1234.44	0.01674
1236.37	0.10827			1236.37	0.01547
1238.3	0.11318			1238.3	0.01461
1240.23	0.11999			1240.23	0.01361
1242.16	0.12566			1242.16	0.01304
1244.09	0.13304			1244.09	0.01256
1246.02	0.13838			1246.02	0.01174
1247.94	0.14496			1247.94	0.01119
1249.87	0.14903			1249.87	0.01103
1251.8	0.15284			1251.8	0.0099
1253.73	0.15421			1253.73	0.00993
1255.66	0.15509			1255.66	0.00966
1257.59	0.15404			1257.59	0.00962
1259.52	0.15363			1259.52	0.00967
1261.45	0.15125			1261.45	0.00936
1263.37	0.14973			1263.37	0.00878
1265.3	0.14716			1265.3	0.00889
1267.23	0.14543			1267.23	0.00863
1269.16	0.14296			1269.16	0.00887
1271.09	0.14055			1271.09	0.00838
1273.02	0.13735			1273.02	0.00829
1274.95	0.13531			1274.95	0.00776
1276.88	0.13201			1276.88	0.00775
1278.81	0.12959			1278.81	0.00724
1280.73	0.12725			1280.73	0.00754
1282.66	0.1244			1282.66	0.00709
1284.59	0.12049			1284.59	0.00711
1286.52	0.11674			1286.52	0.00745
1288.45	0.11141			1288.45	0.00749
1290.38	0.10576			1290.38	0.00679
1292.31	0.10017			1292.31	0.00704
1294.24	0.09526			1294.24	0.00667
1296.16	0.09091			1296.16	0.00721
1298.09	0.08656			1298.09	0.0068
1300.02	0.08307			1300.02	0.00718
1301.95	0.07867			1301.95	0.00634
1303.88	0.0748			1303.88	0.00702
1305.81	0.07034			1305.81	0.0067
1307.74	0.06614			1307.74	0.00719
1309.67	0.06147			1309.67	0.00649
1311.59	0.05799			1311.59	0.00733
1313.52	0.0545			1313.52	0.00766
1315.45	0.0514			1315.45	0.00736
1317.38	0.0494			1317.38	0.00809
1319.31	0.04719			1319.31	0.00866
1321.24	0.04416			1321.24	0.00664
1323.17	0.04258			1323.17	0.00708
1325.1	0.04092			1325.1	0.00672
1327.03	0.03969			1327.03	0.00683
1328.95	0.03819			1328.95	0.00663
1330.88	0.03736			1330.88	0.00675
1332.81	0.03598			1332.81	0.00615
1334.74	0.03625			1334.74	0.00715
1336.67	0.03686			1336.67	0.00847
1338.6	0.03885			1338.6	0.01206
1340.53	0.03735			1340.53	0.01041
1342.46	0.03454			1342.46	0.00628
1344.38	0.0348			1344.38	0.00674
1346.31	0.03469			1346.31	0.00654
1348.24	0.03538			1348.24	0.00695
1350.17	0.03579			1350.17	0.00704
1352.1	0.03594			1352.1	0.00654
1354.03	0.03737			1354.03	0.00822
1355.96	0.03677			1355.96	0.00709
1357.89	0.03746			1357.89	0.00743
1359.82	0.03823			1359.82	0.00836
1361.74	0.04138			1361.74	0.01297
1363.67	0.04032			1363.67	0.01099
1365.6	0.03746			1365.6	0.00618
1367.53	0.04011			1367.53	0.00858
1369.46	0.04035			1369.46	0.00811
1371.39	0.04085			1371.39	0.00683
1373.32	0.04564			1373.32	0.01256
1375.25	0.04481			1375.25	0.01003
1377.17	0.04472			1377.17	0.00735
1379.1	0.04609			1379.1	0.00843
1381.03	0.04533			1381.03	0.0068
1382.96	0.04513			1382.96	0.00729
1384.89	0.04575			1384.89	0.00746
1386.82	0.04937			1386.82	0.01351
1388.75	0.04569			1388.75	0.0086
1390.68	0.04451			1390.68	0.00722
1392.61	0.04489			1392.61	0.00875
1394.53	0.04744			1394.53	0.01512
1396.46	0.04303			1396.46	0.01072
1398.39	0.04388			1398.39	0.0136
1400.32	0.03921			1400.32	0.00928
1402.25	0.03709			1402.25	0.00642
1404.18	0.03973			1404.18	0.01203
1406.11	0.03757			1406.11	0.00891
1408.04	0.03611			1408.04	0.00719
1409.96	0.03696			1409.96	0.00832
1411.89	0.03725			1411.89	0.00849
1413.82	0.0366			1413.82	0.0076
1415.75	0.03815			1415.75	0.01009
1417.68	0.04274			1417.68	0.01688
1419.61	0.04035			1419.61	0.01709
1421.54	0.03331			1421.54	0.00712
1423.47	0.03603			1423.47	0.01312
1425.4	0.0318			1425.4	0.00808
1427.32	0.03204			1427.32	0.00802
1429.25	0.03413			1429.25	0.01153
1431.18	0.03355			1431.18	0.0099
1433.11	0.03288			1433.11	0.00784
1435.04	0.0384			1435.04	0.01365
1436.97	0.04064			1436.97	0.01731
1438.9	0.03522			1438.9	0.00711
1440.83	0.03698			1440.83	0.00755
1442.75	0.03879			1442.75	0.00771
1444.68	0.04152			1444.68	0.00767
1446.61	0.04628			1446.61	0.01149
1448.54	0.04587			1448.54	0.01122
1450.47	0.0441			1450.47	0.0082
1452.4	0.04529			1452.4	0.01056
1454.33	0.04873			1454.33	0.0122
1456.26	0.06036			1456.26	0.02868
1458.18	0.05257			1458.18	0.01844
1460.11	0.04892			1460.11	0.01042
1462.04	0.04783			1462.04	0.00706
1463.97	0.05389			1463.97	0.01496
1465.9	0.04927			1465.9	0.01015
1467.83	0.0472			1467.83	0.00805
1469.76	0.04318			1469.76	0.00948
1471.69	0.04767			1471.69	0.02242
1473.62	0.03704			1473.62	0.01575
1475.54	0.0351			1475.54	0.01456
1477.47	0.02846			1477.47	0.01051
1479.4	0.02549			1479.4	0.00765
1481.33	0.02527			1481.33	0.01143
1483.26	0.02226			1483.26	0.00722
1485.19	0.0243			1485.19	0.01082
1487.12	0.02772			1487.12	0.01446
1489.05	0.03181			1489.05	0.02027
1490.97	0.02773			1490.97	0.01561
1492.9	0.02			1492.9	0.00688
1494.83	0.0223			1494.83	0.01297
1496.76	0.02222			1496.76	0.01602
1498.69	0.02018			1498.69	0.01339
1500.62	0.01775			1500.62	0.01102
1502.55	0.01686			1502.55	0.00976
1504.48	0.02154			1504.48	0.01718
1506.41	0.03654			1506.41	0.04025
1508.33	0.02517			1508.33	0.02342
1510.26	0.01984			1510.26	0.01494
1512.19	0.0186			1512.19	0.01378
1514.12	0.01772			1514.12	0.01219
1516.05	0.02519			1516.05	0.02359
1517.98	0.02036			1517.98	0.0165
1519.91	0.02313			1519.91	0.0201
1521.84	0.02719			1521.84	0.02696
1523.76	0.01923			1523.76	0.01408
1525.69	0.0223			1525.69	0.01903
1527.62	0.01955			1527.62	0.01447
1529.55	0.01752			1529.55	0.01138
1531.48	0.01924			1531.48	0.01337
1533.41	0.02611			1533.41	0.0241
1535.34	0.01707			1535.34	0.01015
1537.27	0.02216			1537.27	0.01689
1539.2	0.03198			1539.2	0.03147
1541.12	0.02778			1541.12	0.02558
1543.05	0.02405			1543.05	0.01842
1544.98	0.02453			1544.98	0.01971
1546.91	0.01746			1546.91	0.00847
1548.84	0.02271			1548.84	0.01612
1550.77	0.02149			1550.77	0.01367
1552.7	0.02092			1552.7	0.01269
1554.63	0.02499			1554.63	0.01842
1556.55	0.02523			1556.55	0.01811
1558.48	0.04806			1558.48	0.05323
1560.41	0.02589			1560.41	0.01926
1562.34	0.02083			1562.34	0.00947
1564.27	0.02418			1564.27	0.01414
1566.2	0.02261			1566.2	0.01034
1568.13	0.02656			1568.13	0.01544
1570.06	0.02802			1570.06	0.01702
1571.99	0.02332			1571.99	0.00816
1573.91	0.02918			1573.91	0.01262
1575.84	0.03555			1575.84	0.01953
1577.77	0.0348			1577.77	0.01154
1579.7	0.03464			1579.7	0.00846
1581.63	0.03403			1581.63	0.00906
1583.56	0.03062			1583.56	0.00896
1585.49	0.02831			1585.49	0.00932
1587.42	0.02643			1587.42	0.00861
1589.34	0.02729			1589.34	0.00997
1591.27	0.02711			1591.27	0.00903
1593.2	0.02979			1593.2	0.01028
1595.13	0.03227			1595.13	0.01048
1597.06	0.03384			1597.06	0.0094
1598.99	0.03448			1598.99	0.0092
1600.92	0.03346			1600.92	0.01011
1602.85	0.03084			1602.85	0.01066
1604.77	0.02749			1604.77	0.0094
1606.7	0.02691			1606.7	0.01042
1608.63	0.02698			1608.63	0.01138
1610.56	0.02561			1610.56	0.00989
1612.49	0.02485			1612.49	0.00885
1614.42	0.0277			1614.42	0.01209
1616.35	0.03195			1616.35	0.01923
1618.28	0.02689			1618.28	0.01154
1620.21	0.02663			1620.21	0.00971
1622.13	0.0305			1622.13	0.01583
1624.06	0.0295			1624.06	0.01413
1625.99	0.02791			1625.99	0.01064
1627.92	0.02985			1627.92	0.01382
1629.85	0.02689			1629.85	0.00938
1631.78	0.0276			1631.78	0.00969
1633.71	0.03155			1633.71	0.01517
1635.64	0.03891			1635.64	0.02638
1637.56	0.02995			1637.56	0.01303
1639.49	0.02882			1639.49	0.01058
1641.42	0.02805			1641.42	0.00983
1643.35	0.03002			1643.35	0.0115
1645.28	0.03497			1645.28	0.01841
1647.21	0.03909			1647.21	0.02521
1649.14	0.03089			1649.14	0.0121
1651.07	0.03689			1651.07	0.0176
1653	0.05036			1653	0.04195
1654.92	0.03509			1654.92	0.0157
1656.85	0.03118			1656.85	0.00919
1658.78	0.03215			1658.78	0.00958
1660.71	0.03376			1660.71	0.01088
1662.64	0.03782			1662.64	0.01679
1664.57	0.03275			1664.57	0.00881
1666.5	0.03627			1666.5	0.01142
1668.43	0.04104			1668.43	0.01839
1670.35	0.0415			1670.35	0.01785
1672.28	0.03836			1672.28	0.01158
1674.21	0.04427			1674.21	0.01685
1676.14	0.04143			1676.14	0.01386
1678.07	0.04287			1678.07	0.01039
1680	0.04664			1680	0.01635
1681.93	0.05153			1681.93	0.01597
1683.86	0.06469			1683.86	0.03914
1685.79	0.05244			1685.79	0.01286
1687.71	0.05506			1687.71	0.01305
1689.64	0.05994			1689.64	0.01397
1691.57	0.05958			1691.57	0.00974
1693.5	0.06865			1693.5	0.0123
1695.43	0.07674			1695.43	0.02506
1697.36	0.08079			1697.36	0.01614
1699.29	0.09173			1699.29	0.02575
1701.22	0.08958			1701.22	0.0196
1703.14	0.09595			1703.14	0.01191
1705.07	0.10639			1705.07	0.01996
1707	0.10714			1707	0.01232
1708.93	0.11567			1708.93	0.01163
1710.86	0.12027			1710.86	0.01069
1712.79	0.13265			1712.79	0.01398
1714.72	0.1396			1714.72	0.01936
1716.65	0.15084			1716.65	0.02182
1718.58	0.14274			1718.58	0.02008
1720.5	0.14768			1720.5	0.00893
1722.43	0.14749			1722.43	0.0117
1724.36	0.14886			1724.36	0.01049
1726.29	0.1447			1726.29	0.00927
1728.22	0.1473			1728.22	0.01201
1730.15	0.14141			1730.15	0.01536
1732.08	0.14662			1732.08	0.01653
1734.01	0.13447			1734.01	0.0283
1735.93	0.12512			1735.93	0.01052
1737.86	0.12321			1737.86	0.01328
1739.79	0.11447			1739.79	0.01595
1741.72	0.10574			1741.72	0.01236
1743.65	0.09922			1743.65	0.01618
1745.58	0.08782			1745.58	0.01246
1747.51	0.0821			1747.51	0.01864
1749.44	0.07131			1749.44	0.01758
1751.36	0.06059			1751.36	0.01769
1753.29	0.04722			1753.29	0.00901
1755.22	0.04302			1755.22	0.01215
1757.15	0.0374			1757.15	0.0141
1759.08	0.03117			1759.08	0.01002
1761.01	0.03171			1761.01	0.01559
1762.94	0.02673			1762.94	0.01229
1764.87	0.02301			1764.87	0.00887
1766.8	0.02506			1766.8	0.01425
1768.72	0.02358			1768.72	0.01372
1770.65	0.02515			1770.65	0.01685
1772.58	0.02524			1772.58	0.019
1774.51	0.02025			1774.51	0.0117
1776.44	0.01965			1776.44	0.01189
1778.37	0.01807			1778.37	0.01014
1780.3	0.02029			1780.3	0.01466
1782.23	0.01658			1782.23	0.00998
1784.15	0.01789			1784.15	0.01245
1786.08	0.0161			1786.08	0.01066
1788.01	0.01494			1788.01	0.00951
1789.94	0.01769			1789.94	0.01429
1791.87	0.02049			1791.87	0.01902
1793.8	0.01557			1793.8	0.01241
1795.73	0.01534			1795.73	0.01221
1797.66	0.0147			1797.66	0.01198
1799.59	0.01583			1799.59	0.01396
1801.51	0.01555			1801.51	0.01418
1803.44	0.01285			1803.44	0.01046
1805.37	0.01195			1805.37	0.00987
1807.3	0.01248			1807.3	0.01086
1809.23	0.01249			1809.23	0.01162
1811.16	0.01328			1811.16	0.01265
1813.09	0.01103			1813.09	0.00978
1815.02	0.01095			1815.02	0.00941
1816.94	0.01148			1816.94	0.01075
1818.87	0.01081			1818.87	0.00976
1820.8	0.01086			1820.8	0.01015
1822.73	0.01135			1822.73	0.01074
1824.66	0.01454			1824.66	0.01589
1826.59	0.0114			1826.59	0.01091
1828.52	0.01374			1828.52	0.0148
1830.45	0.01411			1830.45	0.01503
1832.38	0.00987			1832.38	0.00913
1834.3	0.01102			1834.3	0.01052
1836.23	0.01078			1836.23	0.0104
1838.16	0.01113			1838.16	0.01107
1840.09	0.0095			1840.09	0.00904
1842.02	0.0123			1842.02	0.01269
1843.95	0.01459			1843.95	0.01698
1845.88	0.01166			1845.88	0.01193
1847.81	0.01127			1847.81	0.01148
1849.73	0.01049			1849.73	0.01026
1851.66	0.00976			1851.66	0.00945
1853.59	0.01027			1853.59	0.00982
1855.52	0.00996			1855.52	0.0096
1857.45	0.0108			1857.45	0.01053
1859.38	0.01008			1859.38	0.00997
1861.31	0.01047			1861.31	0.01029
1863.24	0.00985			1863.24	0.00969
1865.17	0.01084			1865.17	0.0111
1867.09	0.01249			1867.09	0.01415
1869.02	0.01398			1869.02	0.01602
1870.95	0.00991			1870.95	0.01019
1872.88	0.00957			1872.88	0.00947
1874.81	0.0092			1874.81	0.00932
1876.74	0.00968			1876.74	0.00961
1878.67	0.00948			1878.67	0.0095
1880.6	0.00981			1880.6	0.00965
1882.52	0.00958			1882.52	0.00968
1884.45	0.01039			1884.45	0.01047
1886.38	0.00948			1886.38	0.00944
1888.31	0.01157			1888.31	0.01222
1890.24	0.01124			1890.24	0.01192
1892.17	0.00935			1892.17	0.00895
1894.1	0.01063			1894.1	0.01132
1896.03	0.00997			1896.03	0.01017
1897.95	0.00905			1897.95	0.00918
1899.88	0.00933			1899.88	0.00936
1901.81	0.00931			1901.81	0.0094
1903.74	0.0093			1903.74	0.00941
1905.67	0.00943			1905.67	0.00976
1907.6	0.01045			1907.6	0.01076
1909.53	0.011			1909.53	0.01168
1911.46	0.01004			1911.46	0.00995
1913.39	0.00965			1913.39	0.00972
1915.31	0.00991			1915.31	0.00986
1917.24	0.01213			1917.24	0.0133
1919.17	0.01022			1919.17	0.01056
1921.1	0.01032			1921.1	0.01061
1923.03	0.01223			1923.03	0.01316
1924.96	0.00917			1924.96	0.00916
1926.89	0.00962			1926.89	0.0097
1928.82	0.00904			1928.82	0.00889
1930.74	0.00954			1930.74	0.00952
1932.67	0.00942			1932.67	0.00927
1934.6	0.00986			1934.6	0.00953
1936.53	0.00953			1936.53	0.00931
1938.46	0.00995			1938.46	0.00973
1940.39	0.0105			1940.39	0.01049
1942.32	0.01267			1942.32	0.01355
1944.25	0.01051			1944.25	0.01018
1946.18	0.01034			1946.18	0.01004
1948.1	0.00984			1948.1	0.00931
1950.03	0.01025			1950.03	0.00971
1951.96	0.00967			1951.96	0.0091
1953.89	0.01034			1953.89	0.00997
1955.82	0.00947			1955.82	0.00928
1957.75	0.00975			1957.75	0.00932
1959.68	0.00946			1959.68	0.00925
1961.61	0.00982			1961.61	0.00963
1963.53	0.00953			1963.53	0.00914
1965.46	0.01069			1965.46	0.01059
1967.39	0.011			1967.39	0.01136
1969.32	0.00968			1969.32	0.00927
1971.25	0.00996			1971.25	0.00975
1973.18	0.0102			1973.18	0.00986
1975.11	0.00991			1975.11	0.00967
1977.04	0.01			1977.04	0.0095
1978.97	0.00995			1978.97	0.00956
1980.89	0.00977			1980.89	0.00925
1982.82	0.00967			1982.82	0.00944
1984.75	0.00937			1984.75	0.00894
1986.68	0.00978			1986.68	0.00964
1988.61	0.00994			1988.61	0.01
1990.54	0.00995			1990.54	0.0101
1992.47	0.01143			1992.47	0.01175
1994.4	0.00932			1994.4	0.00904
1996.32	0.00993			1996.32	0.00966
1998.25	0.00965			1998.25	0.00958
2000.18	0.01038			2000.18	0.0103
2002.11	0.00957			2002.11	0.00938
2004.04	0.01013			2004.04	0.00978
2005.97	0.00987			2005.97	0.00971
2007.9	0.01009			2007.9	0.00992
2009.83	0.00966			2009.83	0.00948
2011.76	0.01006			2011.76	0.00997
2013.68	0.00954			2013.68	0.00946
2015.61	0.01057			2015.61	0.01061
2017.54	0.01015			2017.54	0.01041
2019.47	0.00959			2019.47	0.00942
2021.4	0.00954			2021.4	0.00942
2023.33	0.00972			2023.33	0.00961
2025.26	0.00981			2025.26	0.00969
2027.19	0.00989			2027.19	0.00969
2029.11	0.01004			2029.11	0.01004
2031.04	0.00992			2031.04	0.00972
2032.97	0.01015			2032.97	0.01006
2034.9	0.01036			2034.9	0.00999
2036.83	0.00983			2036.83	0.00979
2038.76	0.0101			2038.76	0.00996
2040.69	0.01029			2040.69	0.01034
2042.62	0.01022			2042.62	0.0101
2044.54	0.00974			2044.54	0.00943
2046.47	0.0099			2046.47	0.00958
2048.4	0.00958			2048.4	0.0094
2050.33	0.00975			2050.33	0.00957
2052.26	0.00974			2052.26	0.00977
2054.19	0.01011			2054.19	0.01002
2056.12	0.01011			2056.12	0.00991
2058.05	0.01018			2058.05	0.0098
2059.98	0.01017			2059.98	0.00992
2061.9	0.01037			2061.9	0.01004
2063.83	0.01055			2063.83	0.01052
2065.76	0.01065			2065.76	0.01036
2067.69	0.01007			2067.69	0.00985
2069.62	0.01008			2069.62	0.00984
2071.55	0.00982			2071.55	0.0096
2073.48	0.00995			2073.48	0.00975
2075.41	0.00983			2075.41	0.00964
2077.33	0.01013			2077.33	0.00978
2079.26	0.00992			2079.26	0.00961
2081.19	0.01018			2081.19	0.00994
2083.12	0.00987			2083.12	0.0096
2085.05	0.01027			2085.05	0.00995
2086.98	0.01			2086.98	0.00978
2088.91	0.01039			2088.91	0.01027
2090.84	0.01039			2090.84	0.01019
2092.77	0.01049			2092.77	0.01033
2094.69	0.0104			2094.69	0.01017
2096.62	0.01041			2096.62	0.01001
2098.55	0.01011			2098.55	0.00984
2100.48	0.01012			2100.48	0.00985
2102.41	0.00999			2102.41	0.00968
2104.34	0.01021			2104.34	0.00996
2106.27	0.00985			2106.27	0.00961
2108.2	0.01014			2108.2	0.0097
2110.12	0.01006			2110.12	0.00973
2112.05	0.01013			2112.05	0.00978
2113.98	0.01031			2113.98	0.00998
2115.91	0.01034			2115.91	0.01011
2117.84	0.01046			2117.84	0.01015
2119.77	0.01085			2119.77	0.01037
2121.7	0.01039			2121.7	0.01009
2123.63	0.0104			2123.63	0.00989
2125.56	0.01028			2125.56	0.00981
2127.48	0.01029			2127.48	0.00986
2129.41	0.0101			2129.41	0.00979
2131.34	0.01051			2131.34	0.01011
2133.27	0.01041			2133.27	0.01002
2135.2	0.01058			2135.2	0.01018
2137.13	0.01013			2137.13	0.00956
2139.06	0.01018			2139.06	0.00973
2140.99	0.01015			2140.99	0.00955
2142.91	0.01041			2142.91	0.00975
2144.84	0.0102			2144.84	0.0098
2146.77	0.01056			2146.77	0.01005
2148.7	0.01049			2148.7	0.01016
2150.63	0.01074			2150.63	0.01025
2152.56	0.01058			2152.56	0.01012
2154.49	0.01069			2154.49	0.0103
2156.42	0.01036			2156.42	0.00985
2158.35	0.0106			2158.35	0.01005
2160.27	0.01052			2160.27	0.00998
2162.2	0.01044			2162.2	0.00995
2164.13	0.01048			2164.13	0.01024
2166.06	0.0103			2166.06	0.01
2167.99	0.0101			2167.99	0.00982
2169.92	0.0104			2169.92	0.00998
2171.85	0.01017			2171.85	0.00981
2173.78	0.01033			2173.78	0.00988
2175.7	0.01058			2175.7	0.01009
2177.63	0.01082			2177.63	0.01061
2179.56	0.01059			2179.56	0.01042
2181.49	0.01062			2181.49	0.01039
2183.42	0.01046			2183.42	0.0101
2185.35	0.01049			2185.35	0.01018
2187.28	0.01036			2187.28	0.01
2189.21	0.01046			2189.21	0.01
2191.13	0.01031			2191.13	0.00996
2193.06	0.01043			2193.06	0.01003
2194.99	0.01024			2194.99	0.00989
2196.92	0.01049			2196.92	0.01002
2198.85	0.01012			2198.85	0.00992
2200.78	0.01028			2200.78	0.00981
2202.71	0.01038			2202.71	0.0101
2204.64	0.01047			2204.64	0.00998
2206.57	0.01031			2206.57	0.01013
2208.49	0.01095			2208.49	0.01055
2210.42	0.01038			2210.42	0.0103
2212.35	0.01082			2212.35	0.01045
2214.28	0.01048			2214.28	0.01019
2216.21	0.01057			2216.21	0.01005
2218.14	0.01052			2218.14	0.01023
2220.07	0.01043			2220.07	0.01005
2222	0.01049			2222	0.01023
2223.92	0.01083			2223.92	0.0102
2225.85	0.01031			2225.85	0.01009
2227.78	0.01054			2227.78	0.01013
2229.71	0.0101			2229.71	0.0099
2231.64	0.0102			2231.64	0.00975
2233.57	0.01079			2233.57	0.01052
2235.5	0.01091			2235.5	0.01053
2237.43	0.01072			2237.43	0.01036
2239.36	0.01079			2239.36	0.01066
2241.28	0.01105			2241.28	0.01066
2243.21	0.01104			2243.21	0.01073
2245.14	0.01099			2245.14	0.01083
2247.07	0.01114			2247.07	0.01093
2249	0.01098			2249	0.01096
2250.93	0.011			2250.93	0.01087
2252.86	0.01128			2252.86	0.01117
2254.79	0.01166			2254.79	0.01142
2256.71	0.01165			2256.71	0.01157
2258.64	0.01206			2258.64	0.01201
2260.57	0.01224			2260.57	0.01241
2262.5	0.01217			2262.5	0.01211
2264.43	0.01211			2264.43	0.01215
2266.36	0.01259			2266.36	0.01268
2268.29	0.01231			2268.29	0.01242
2270.22	0.01296			2270.22	0.01304
2272.15	0.01297			2272.15	0.01326
2274.07	0.01267			2274.07	0.01295
2276	0.01271			2276	0.01291
2277.93	0.01237			2277.93	0.01235
2279.86	0.01217			2279.86	0.01219
2281.79	0.01178			2281.79	0.0115
2283.72	0.01167			2283.72	0.01172
2285.65	0.01273			2285.65	0.01294
2287.58	0.01393			2287.58	0.0143
2289.5	0.01483			2289.5	0.0154
2291.43	0.01529			2291.43	0.01626
2293.36	0.01693			2293.36	0.01794
2295.29	0.01762			2295.29	0.01888
2297.22	0.01881			2297.22	0.0205
2299.15	0.02004			2299.15	0.02222
2301.08	0.02186			2301.08	0.02383
2303.01	0.02236			2303.01	0.02489
2304.94	0.02494			2304.94	0.02771
2306.86	0.0275			2306.86	0.03097
2308.79	0.02969			2308.79	0.03382
2310.72	0.03138			2310.72	0.03591
2312.65	0.03282			2312.65	0.03789
2314.58	0.03304			2314.58	0.03781
2316.51	0.0354			2316.51	0.04049
2318.44	0.03952			2318.44	0.04588
2320.37	0.04359			2320.37	0.05076
2322.29	0.04686			2322.29	0.05422
2324.22	0.04764			2324.22	0.05516
2326.15	0.04932			2326.15	0.05684
2328.08	0.05169			2328.08	0.05957
2330.01	0.05324			2330.01	0.06207
2331.94	0.05407			2331.94	0.06281
2333.87	0.05334			2333.87	0.06116
2335.8	0.05502			2335.8	0.06331
2337.72	0.05629			2337.72	0.06456
2339.65	0.05714			2339.65	0.06557
2341.58	0.05942			2341.58	0.06785
2343.51	0.05666			2343.51	0.0652
2345.44	0.055			2345.44	0.0637
2347.37	0.04336			2347.37	0.04928
2349.3	0.04329			2349.3	0.05026
2351.23	0.056			2351.23	0.06558
2353.16	0.06034			2353.16	0.07122
2355.08	0.06956			2355.08	0.08148
2357.01	0.07246			2357.01	0.08551
2358.94	0.07594			2358.94	0.0894
2360.87	0.07506			2360.87	0.08817
2362.8	0.07305			2362.8	0.08512
2364.73	0.06874			2364.73	0.08052
2366.66	0.06396			2366.66	0.07441
2368.59	0.05852			2368.59	0.06693
2370.51	0.05241			2370.51	0.05974
2372.44	0.04543			2372.44	0.05157
2374.37	0.03976			2374.37	0.04472
2376.3	0.03399			2376.3	0.03784
2378.23	0.02981			2378.23	0.03252
2380.16	0.02458			2380.16	0.02671
2382.09	0.0204			2382.09	0.02151
2384.02	0.01641			2384.02	0.01679
2385.95	0.01457			2385.95	0.01441
2387.87	0.01327			2387.87	0.01293
2389.8	0.01323			2389.8	0.01263
2391.73	0.01251			2391.73	0.01202
2393.66	0.01244			2393.66	0.01174
2395.59	0.01223			2395.59	0.01172
2397.52	0.01244			2397.52	0.01185
2399.45	0.01247			2399.45	0.01183
2401.38	0.01285			2401.38	0.01184
2403.3	0.01252			2403.3	0.01179
2405.23	0.01248			2405.23	0.01168
2407.16	0.01265			2407.16	0.01172
2409.09	0.01282			2409.09	0.01215
2411.02	0.01245			2411.02	0.01187
2412.95	0.0127			2412.95	0.01189
2414.88	0.0126			2414.88	0.01183
2416.81	0.0131			2416.81	0.01219
2418.74	0.01296			2418.74	0.01234
2420.66	0.01317			2420.66	0.01221
2422.59	0.01306			2422.59	0.01238
2424.52	0.01291			2424.52	0.01209
2426.45	0.01272			2426.45	0.01177
2428.38	0.0128			2428.38	0.01178
2430.31	0.01243			2430.31	0.01162
2432.24	0.01268			2432.24	0.01196
2434.17	0.01273			2434.17	0.01191
2436.09	0.01301			2436.09	0.01224
2438.02	0.01269			2438.02	0.01179
2439.95	0.01331			2439.95	0.01252
2441.88	0.01273			2441.88	0.01193
2443.81	0.01325			2443.81	0.01218
2445.74	0.01294			2445.74	0.01202
2447.67	0.01328			2447.67	0.01223
2449.6	0.01308			2449.6	0.01218
2451.53	0.01326			2451.53	0.01239
2453.45	0.01323			2453.45	0.01237
2455.38	0.01317			2455.38	0.01225
2457.31	0.01283			2457.31	0.01192
2459.24	0.01269			2459.24	0.01181
2461.17	0.01281			2461.17	0.01191
2463.1	0.01299			2463.1	0.01197
2465.03	0.01314			2465.03	0.01222
2466.96	0.01353			2466.96	0.01227
2468.88	0.01333			2468.88	0.0125
2470.81	0.01358			2470.81	0.01264
2472.74	0.0136			2472.74	0.01262
2474.67	0.01367			2474.67	0.01254
2476.6	0.01315			2476.6	0.01216
2478.53	0.01375			2478.53	0.01263
2480.46	0.01305			2480.46	0.01188
2482.39	0.01325			2482.39	0.01206
2484.32	0.0133			2484.32	0.01236
2486.24	0.01356			2486.24	0.01246
2488.17	0.01321			2488.17	0.01214
2490.1	0.01349			2490.1	0.01234
2492.03	0.01303			2492.03	0.01183
2493.96	0.0132			2493.96	0.01201
2495.89	0.01293			2495.89	0.01193
2497.82	0.01366			2497.82	0.01235
2499.75	0.01374			2499.75	0.01269
2501.67	0.01388			2501.67	0.01259
2503.6	0.01396			2503.6	0.01276
2505.53	0.01385			2505.53	0.01287
2507.46	0.01366			2507.46	0.01268
2509.39	0.01381			2509.39	0.01248
2511.32	0.01346			2511.32	0.01223
2513.25	0.01341			2513.25	0.01209
2515.18	0.01342			2515.18	0.01216
2517.1	0.01343			2517.1	0.01209
2519.03	0.0139			2519.03	0.01252
2520.96	0.01376			2520.96	0.0124
2522.89	0.01395			2522.89	0.01255
2524.82	0.01386			2524.82	0.01223
2526.75	0.01385			2526.75	0.01259
2528.68	0.01381			2528.68	0.01234
2530.61	0.01373			2530.61	0.01226
2532.54	0.01403			2532.54	0.01241
2534.46	0.01388			2534.46	0.01238
2536.39	0.01451			2536.39	0.01298
2538.32	0.01417			2538.32	0.01256
2540.25	0.01424			2540.25	0.01258
2542.18	0.01384			2542.18	0.01213
2544.11	0.01406			2544.11	0.01234
2546.04	0.0138			2546.04	0.01224
2547.97	0.0137			2547.97	0.01205
2549.89	0.01384			2549.89	0.01207
2551.82	0.01382			2551.82	0.01228
2553.75	0.01353			2553.75	0.01209
2555.68	0.01429			2555.68	0.01273
2557.61	0.01415			2557.61	0.01261
2559.54	0.01404			2559.54	0.01271
2561.47	0.01397			2561.47	0.01262
2563.4	0.0143			2563.4	0.01272
2565.33	0.01428			2565.33	0.01272
2567.25	0.01391			2567.25	0.01232
2569.18	0.01407			2569.18	0.01237
2571.11	0.01443			2571.11	0.01284
2573.04	0.01456			2573.04	0.01273
2574.97	0.0142			2574.97	0.01255
2576.9	0.01409			2576.9	0.0125
2578.83	0.01419			2578.83	0.01233
2580.76	0.01422			2580.76	0.01221
2582.68	0.01412			2582.68	0.01229
2584.61	0.01434			2584.61	0.01248
2586.54	0.0147			2586.54	0.01295
2588.47	0.01457			2588.47	0.0128
2590.4	0.01482			2590.4	0.01317
2592.33	0.01483			2592.33	0.01283
2594.26	0.0146			2594.26	0.01296
2596.19	0.01447			2596.19	0.01268
2598.12	0.01507			2598.12	0.01289
2600.04	0.0145			2600.04	0.01249
2601.97	0.01485			2601.97	0.01299
2603.9	0.01452			2603.9	0.01258
2605.83	0.01477			2605.83	0.01266
2607.76	0.01454			2607.76	0.01252
2609.69	0.0149			2609.69	0.01283
2611.62	0.01451			2611.62	0.01249
2613.55	0.01489			2613.55	0.01271
2615.47	0.01458			2615.47	0.01237
2617.4	0.01513			2617.4	0.01295
2619.33	0.01482			2619.33	0.01281
2621.26	0.01493			2621.26	0.01292
2623.19	0.01518			2623.19	0.01287
2625.12	0.01516			2625.12	0.01319
2627.05	0.01508			2627.05	0.01301
2628.98	0.01527			2628.98	0.01299
2630.91	0.01497			2630.91	0.01271
2632.83	0.01478			2632.83	0.01278
2634.76	0.01453			2634.76	0.01247
2636.69	0.01488			2636.69	0.01292
2638.62	0.01534			2638.62	0.01309
2640.55	0.01521			2640.55	0.01302
2642.48	0.0152			2642.48	0.01292
2644.41	0.01532			2644.41	0.01326
2646.34	0.01532			2646.34	0.01313
2648.26	0.01541			2648.26	0.01295
2650.19	0.01527			2650.19	0.01286
2652.12	0.01572			2652.12	0.01349
2654.05	0.01522			2654.05	0.01311
2655.98	0.01581			2655.98	0.01357
2657.91	0.01538			2657.91	0.01333
2659.84	0.01559			2659.84	0.01322
2661.77	0.0153			2661.77	0.013
2663.69	0.01521			2663.69	0.01294
2665.62	0.01561			2665.62	0.0134
2667.55	0.01525			2667.55	0.01277
2669.48	0.01538			2669.48	0.01301
2671.41	0.01539			2671.41	0.01317
2673.34	0.01546			2673.34	0.01331
2675.27	0.01578			2675.27	0.01363
2677.2	0.01596			2677.2	0.01375
2679.13	0.0159			2679.13	0.01372
2681.05	0.01562			2681.05	0.01324
2682.98	0.01572			2682.98	0.01337
2684.91	0.01522			2684.91	0.013
2686.84	0.01561			2686.84	0.01324
2688.77	0.01559			2688.77	0.0133
2690.7	0.01548			2690.7	0.01318
2692.63	0.01566			2692.63	0.0134
2694.56	0.01562			2694.56	0.01361
2696.48	0.01565			2696.48	0.01335
2698.41	0.01572			2698.41	0.01339
2700.34	0.01549			2700.34	0.01338
2702.27	0.0159			2702.27	0.0134
2704.2	0.01582			2704.2	0.01363
2706.13	0.01572			2706.13	0.01329
2708.06	0.01602			2708.06	0.01391
2709.99	0.01676			2709.99	0.01413
2711.92	0.01626			2711.92	0.01413
2713.84	0.0164			2713.84	0.01399
2715.77	0.01612			2715.77	0.01406
2717.7	0.01628			2717.7	0.01373
2719.63	0.01607			2719.63	0.01342
2721.56	0.0163			2721.56	0.01377
2723.49	0.01613			2723.49	0.01361
2725.42	0.01622			2725.42	0.01369
2727.35	0.0162			2727.35	0.01383
2729.27	0.01629			2729.27	0.01369
2731.2	0.01645			2731.2	0.01389
2733.13	0.01656			2733.13	0.014
2735.06	0.0163			2735.06	0.01385
2736.99	0.01673			2736.99	0.014
2738.92	0.01652			2738.92	0.01381
2740.85	0.01706			2740.85	0.01415
2742.78	0.01694			2742.78	0.01431
2744.71	0.01706			2744.71	0.01419
2746.63	0.01709			2746.63	0.01433
2748.56	0.01692			2748.56	0.01421
2750.49	0.0167			2750.49	0.0141
2752.42	0.01664			2752.42	0.01383
2754.35	0.01649			2754.35	0.01393
2756.28	0.01654			2756.28	0.0138
2758.21	0.01652			2758.21	0.01368
2760.14	0.01694			2760.14	0.01399
2762.06	0.01717			2762.06	0.01445
2763.99	0.01742			2763.99	0.01438
2765.92	0.0174			2765.92	0.01438
2767.85	0.01734			2767.85	0.0144
2769.78	0.01732			2769.78	0.01432
2771.71	0.01763			2771.71	0.01444
2773.64	0.01755			2773.64	0.01432
2775.57	0.01753			2775.57	0.01421
2777.5	0.01762			2777.5	0.01439
2779.42	0.01755			2779.42	0.01435
2781.35	0.01755			2781.35	0.01415
2783.28	0.01786			2783.28	0.01468
2785.21	0.01801			2785.21	0.01427
2787.14	0.01797			2787.14	0.01434
2789.07	0.01769			2789.07	0.01423
2791	0.01812			2791	0.01425
2792.93	0.01812			2792.93	0.01409
2794.85	0.01851			2794.85	0.01459
2796.78	0.01888			2796.78	0.01489
2798.71	0.01917			2798.71	0.01507
2800.64	0.01921			2800.64	0.01514
2802.57	0.01908			2802.57	0.0146
2804.5	0.01901			2804.5	0.01442
2806.43	0.01905			2806.43	0.01418
2808.36	0.01896			2808.36	0.01423
2810.28	0.01985			2810.28	0.01464
2812.21	0.0195			2812.21	0.01423
2814.14	0.02001			2814.14	0.0144
2816.07	0.01974			2816.07	0.01433
2818	0.0206			2818	0.01478
2819.93	0.02036			2819.93	0.01449
2821.86	0.02099			2821.86	0.0145
2823.79	0.02111			2823.79	0.01461
2825.72	0.02131			2825.72	0.01457
2827.64	0.02158			2827.64	0.01419
2829.57	0.02282			2829.57	0.01475
2831.5	0.02313			2831.5	0.01459
2833.43	0.02436			2833.43	0.01536
2835.36	0.0249			2835.36	0.01478
2837.29	0.02618			2837.29	0.01495
2839.22	0.02786			2839.22	0.01488
2841.15	0.02947			2841.15	0.01432
2843.07	0.03222			2843.07	0.0144
2845	0.03551			2845	0.0145
2846.93	0.03921			2846.93	0.01493
2848.86	0.04286			2848.86	0.01566
2850.79	0.04469			2850.79	0.01511
2852.72	0.04656			2852.72	0.0156
2854.65	0.04635			2854.65	0.01537
2856.58	0.04549			2856.58	0.01539
2858.51	0.04306			2858.51	0.01506
2860.43	0.04087			2860.43	0.01488
2862.36	0.03882			2862.36	0.01492
2864.29	0.03723			2864.29	0.01481
2866.22	0.03561			2866.22	0.01483
2868.15	0.03507			2868.15	0.01508
2870.08	0.03451			2870.08	0.01497
2872.01	0.03361			2872.01	0.01501
2873.94	0.03271			2873.94	0.01521
2875.86	0.03156			2875.86	0.0147
2877.79	0.03102			2877.79	0.01488
2879.72	0.03091			2879.72	0.01507
2881.65	0.03103			2881.65	0.01502
2883.58	0.0316			2883.58	0.01514
2885.51	0.03184			2885.51	0.01504
2887.44	0.03327			2887.44	0.01537
2889.37	0.03393			2889.37	0.01525
2891.3	0.0347			2891.3	0.01524
2893.22	0.03592			2893.22	0.01536
2895.15	0.03686			2895.15	0.01488
2897.08	0.03748			2897.08	0.01476
2899.01	0.03849			2899.01	0.01459
2900.94	0.03972			2900.94	0.01504
2902.87	0.04122			2902.87	0.01527
2904.8	0.04241			2904.8	0.01523
2906.73	0.04369			2906.73	0.01522
2908.65	0.04519			2908.65	0.01514
2910.58	0.04749			2910.58	0.01563
2912.51	0.04982			2912.51	0.01627
2914.44	0.05219			2914.44	0.01583
2916.37	0.05463			2916.37	0.01607
2918.3	0.05704			2918.3	0.01601
2920.23	0.05872			2920.23	0.01571
2922.16	0.06041			2922.16	0.01611
2924.09	0.0603			2924.09	0.01581
2926.01	0.06019			2926.01	0.01602
2927.94	0.05932			2927.94	0.01589
2929.87	0.05773			2929.87	0.01571
2931.8	0.05593			2931.8	0.01533
2933.73	0.05388			2933.73	0.01559
2935.66	0.05093			2935.66	0.0148
2937.59	0.04906			2937.59	0.01552
2939.52	0.04749			2939.52	0.01587
2941.44	0.04564			2941.44	0.01602
2943.37	0.04397			2943.37	0.01633
2945.3	0.04284			2945.3	0.0164
2947.23	0.04157			2947.23	0.016
2949.16	0.0407			2949.16	0.01585
2951.09	0.04017			2951.09	0.01549
2953.02	0.03988			2953.02	0.0156
2954.95	0.03883			2954.95	0.01534
2956.87	0.0381			2956.87	0.01564
2958.8	0.03712			2958.8	0.01611
2960.73	0.03577			2960.73	0.01567
2962.66	0.03434			2962.66	0.01576
2964.59	0.03296			2964.59	0.01588
2966.52	0.03136			2966.52	0.01566
2968.45	0.03019			2968.45	0.01565
2970.38	0.02858			2970.38	0.01553
2972.31	0.02772			2972.31	0.01547
2974.23	0.0267			2974.23	0.01593
2976.16	0.02644			2976.16	0.01604
2978.09	0.02536			2978.09	0.01641
2980.02	0.02534			2980.02	0.01676
2981.95	0.024			2981.95	0.01605
2983.88	0.02333			2983.88	0.01623
2985.81	0.02274			2985.81	0.01542
2987.74	0.02195			2987.74	0.01536
2989.66	0.02193			2989.66	0.01555
2991.59	0.02174			2991.59	0.01591
2993.52	0.0216			2993.52	0.01625
2995.45	0.02106			2995.45	0.01572
2997.38	0.02105			2997.38	0.01589
2999.31	0.0211			2999.31	0.01616
3001.24	0.02077			3001.24	0.01598
3003.17	0.02081			3003.17	0.01627
3005.1	0.02023			3005.1	0.01561
3007.02	0.0203			3007.02	0.01569
3008.95	0.02035			3008.95	0.01617
3010.88	0.02054			3010.88	0.0164
3012.81	0.02069			3012.81	0.01675
3014.74	0.02022			3014.74	0.01654
3016.67	0.01993			3016.67	0.01627
3018.6	0.01952			3018.6	0.01568
3020.53	0.01942			3020.53	0.01564
3022.45	0.0193			3022.45	0.01572
3024.38	0.0198			3024.38	0.01624
3026.31	0.01971			3026.31	0.0162
3028.24	0.01925			3028.24	0.0157
3030.17	0.02025			3030.17	0.01683
3032.1	0.02022			3032.1	0.0168
3034.03	0.02			3034.03	0.01683
3035.96	0.02005			3035.96	0.01651
3037.89	0.02024			3037.89	0.01638
3039.81	0.02009			3039.81	0.01663
3041.74	0.02014			3041.74	0.01658
3043.67	0.01989			3043.67	0.01633
3045.6	0.02007			3045.6	0.01625
3047.53	0.0196			3047.53	0.01626
3049.46	0.02006			3049.46	0.01663
3051.39	0.01952			3051.39	0.01623
3053.32	0.0202			3053.32	0.01688
3055.24	0.02007			3055.24	0.01685
3057.17	0.0203			3057.17	0.01689
3059.1	0.01978			3059.1	0.0162
3061.03	0.01999			3061.03	0.0165
3062.96	0.02037			3062.96	0.01654
3064.89	0.02095			3064.89	0.01731
3066.82	0.02098			3066.82	0.01693
3068.75	0.02106			3068.75	0.01724
3070.68	0.0207			3070.68	0.01673
3072.6	0.02028			3072.6	0.01643
3074.53	0.02035			3074.53	0.0165
3076.46	0.02092			3076.46	0.01689
3078.39	0.02074			3078.39	0.0168
3080.32	0.02074			3080.32	0.01678
3082.25	0.02063			3082.25	0.01682
3084.18	0.02058			3084.18	0.01694
3086.11	0.02018			3086.11	0.01697
3088.03	0.0206			3088.03	0.01705
3089.96	0.02067			3089.96	0.01725
3091.89	0.02032			3091.89	0.01695
3093.82	0.0208			3093.82	0.01725
3095.75	0.02019			3095.75	0.0166
3097.68	0.01985			3097.68	0.01645
3099.61	0.02088			3099.61	0.01761
3101.54	0.02036			3101.54	0.01692
3103.46	0.02051			3103.46	0.01688
3105.39	0.02007			3105.39	0.01703
3107.32	0.02092			3107.32	0.01754
3109.25	0.02042			3109.25	0.01708
3111.18	0.02051			3111.18	0.01733
3113.11	0.02041			3113.11	0.01698
3115.04	0.02074			3115.04	0.01741
3116.97	0.02092			3116.97	0.01742
3118.9	0.02122			3118.9	0.01799
3120.82	0.02091			3120.82	0.01732
3122.75	0.02113			3122.75	0.0179
3124.68	0.02074			3124.68	0.01757
3126.61	0.02098			3126.61	0.01758
3128.54	0.02063			3128.54	0.0173
3130.47	0.02064			3130.47	0.01705
3132.4	0.02028			3132.4	0.01689
3134.33	0.02051			3134.33	0.01675
3136.25	0.02			3136.25	0.01646
3138.18	0.02093			3138.18	0.01722
3140.11	0.02092			3140.11	0.01735
3142.04	0.02087			3142.04	0.01747
3143.97	0.02088			3143.97	0.01735
3145.9	0.02082			3145.9	0.01727
3147.83	0.02065			3147.83	0.01711
3149.76	0.02125			3149.76	0.01736
3151.69	0.02135			3151.69	0.01771
3153.61	0.02082			3153.61	0.01725
3155.54	0.02074			3155.54	0.01707
3157.47	0.02145			3157.47	0.0175
3159.4	0.02064			3159.4	0.01685
3161.33	0.02142			3161.33	0.01763
3163.26	0.02096			3163.26	0.01709
3165.19	0.02151			3165.19	0.01749
3167.12	0.02093			3167.12	0.01729
3169.04	0.02129			3169.04	0.01745
3170.97	0.021			3170.97	0.01702
3172.9	0.02101			3172.9	0.01703
3174.83	0.02118			3174.83	0.0172
3176.76	0.0217			3176.76	0.01783
3178.69	0.0216			3178.69	0.01771
3180.62	0.02207			3180.62	0.01786
3182.55	0.02208			3182.55	0.01811
3184.48	0.02194			3184.48	0.01791
3186.4	0.02163			3186.4	0.01778
3188.33	0.02151			3188.33	0.01736
3190.26	0.0214			3190.26	0.01699
3192.19	0.02152			3192.19	0.0173
3194.12	0.02132			3194.12	0.017
3196.05	0.02169			3196.05	0.0175
3197.98	0.02165			3197.98	0.01754
3199.91	0.02124			3199.91	0.01738
3201.83	0.02144			3201.83	0.0174
3203.76	0.02206			3203.76	0.01781
3205.69	0.02216			3205.69	0.01775
3207.62	0.02231			3207.62	0.01756
3209.55	0.02217			3209.55	0.01815
3211.48	0.02206			3211.48	0.01803
3213.41	0.02228			3213.41	0.01794
3215.34	0.02267			3215.34	0.01801
3217.27	0.0222			3217.27	0.01758
3219.19	0.02273			3219.19	0.01808
3221.12	0.02207			3221.12	0.01755
3223.05	0.02276			3223.05	0.0179
3224.98	0.02166			3224.98	0.01726
3226.91	0.02264			3226.91	0.01788
3228.84	0.02252			3228.84	0.01746
3230.77	0.02256			3230.77	0.01777
3232.7	0.02295			3232.7	0.01818
3234.62	0.02256			3234.62	0.01793
3236.55	0.02213			3236.55	0.01795
3238.48	0.02302			3238.48	0.01836
3240.41	0.023			3240.41	0.01769
3242.34	0.02302			3242.34	0.01803
3244.27	0.02328			3244.27	0.01811
3246.2	0.02365			3246.2	0.01813
3248.13	0.02254			3248.13	0.01754
3250.05	0.02322			3250.05	0.01779
3251.98	0.02256			3251.98	0.01796
3253.91	0.02298			3253.91	0.01796
3255.84	0.02284			3255.84	0.01804
3257.77	0.02287			3257.77	0.01817
3259.7	0.02294			3259.7	0.01792
3261.63	0.02312			3261.63	0.01772
3263.56	0.02333			3263.56	0.01824
3265.49	0.02325			3265.49	0.0179
3267.41	0.02324			3267.41	0.0183
3269.34	0.02378			3269.34	0.01828
3271.27	0.02403			3271.27	0.01892
3273.2	0.02401			3273.2	0.01876
3275.13	0.02392			3275.13	0.01888
3277.06	0.02369			3277.06	0.01844
3278.99	0.02322			3278.99	0.018
3280.92	0.0238			3280.92	0.01852
3282.84	0.02323			3282.84	0.01783
3284.77	0.02356			3284.77	0.01791
3286.7	0.02373			3286.7	0.01825
3288.63	0.02393			3288.63	0.01803
3290.56	0.02425			3290.56	0.01858
3292.49	0.02445			3292.49	0.01912
3294.42	0.0242			3294.42	0.0187
3296.35	0.0242			3296.35	0.01871
3298.28	0.02457			3298.28	0.01854
3300.2	0.02382			3300.2	0.01795
3302.13	0.02382			3302.13	0.01818
3304.06	0.02516			3304.06	0.01891
3305.99	0.02511			3305.99	0.01928
3307.92	0.02493			3307.92	0.01938
3309.85	0.0243			3309.85	0.01877
3311.78	0.02456			3311.78	0.01894
3313.71	0.02432			3313.71	0.01837
3315.63	0.02415			3315.63	0.01816
3317.56	0.0242			3317.56	0.01814
3319.49	0.02413			3319.49	0.01821
3321.42	0.02433			3321.42	0.0183
3323.35	0.02501			3323.35	0.01887
3325.28	0.02543			3325.28	0.01927
3327.21	0.02519			3327.21	0.01938
3329.14	0.02455			3329.14	0.01896
3331.07	0.02536			3331.07	0.01889
3332.99	0.02509			3332.99	0.01902
3334.92	0.02484			3334.92	0.01869
3336.85	0.02504			3336.85	0.01899
3338.78	0.02493			3338.78	0.01856
3340.71	0.02451			3340.71	0.01836
3342.64	0.02525			3342.64	0.01859
3344.57	0.02499			3344.57	0.01863
3346.5	0.02544			3346.5	0.01912
3348.42	0.02519			3348.42	0.01891
3350.35	0.02566			3350.35	0.01956
3352.28	0.02536			3352.28	0.01881
3354.21	0.02552			3354.21	0.01929
3356.14	0.02546			3356.14	0.01896
3358.07	0.02598			3358.07	0.01936
3360	0.02528			3360	0.01879
3361.93	0.02598			3361.93	0.01948
3363.86	0.0255			3363.86	0.01912
3365.78	0.02681			3365.78	0.0202
3367.71	0.02614			3367.71	0.01991
3369.64	0.02584			3369.64	0.01927
3371.57	0.02515			3371.57	0.01872
3373.5	0.02564			3373.5	0.01898
3375.43	0.02516			3375.43	0.01858
3377.36	0.0253			3377.36	0.01892
3379.29	0.0254			3379.29	0.01914
3381.21	0.02637			3381.21	0.01969
3383.14	0.02568			3383.14	0.01931
3385.07	0.02625			3385.07	0.01985
3387	0.02588			3387	0.01918
3388.93	0.02614			3388.93	0.01926
3390.86	0.02688			3390.86	0.01994
3392.79	0.02634			3392.79	0.01983
3394.72	0.02639			3394.72	0.01901
3396.64	0.02594			3396.64	0.01912
3398.57	0.02666			3398.57	0.0194
3400.5	0.02699			3400.5	0.02022
3402.43	0.026			3402.43	0.01995
3404.36	0.02632			3404.36	0.01957
3406.29	0.02569			3406.29	0.01899
3408.22	0.02588			3408.22	0.01917
3410.15	0.02588			3410.15	0.01917
3412.08	0.0261			3412.08	0.01939
3414	0.02605			3414	0.01912
3415.93	0.02661			3415.93	0.0197
3417.86	0.02605			3417.86	0.0195
3419.79	0.02702			3419.79	0.02052
3421.72	0.0259			3421.72	0.01979
3423.65	0.02594			3423.65	0.01934
3425.58	0.0258			3425.58	0.01934
3427.51	0.02597			3427.51	0.01964
3429.43	0.02634			3429.43	0.0193
3431.36	0.02575			3431.36	0.01864
3433.29	0.0265			3433.29	0.01955
3435.22	0.0269			3435.22	0.02017
3437.15	0.02626			3437.15	0.01952
3439.08	0.02658			3439.08	0.02008
3441.01	0.02624			3441.01	0.01973
3442.94	0.02665			3442.94	0.0205
3444.87	0.02649			3444.87	0.02037
3446.79	0.02725			3446.79	0.02131
3448.72	0.02511			3448.72	0.01866
3450.65	0.02586			3450.65	0.01926
3452.58	0.02513			3452.58	0.01898
3454.51	0.02653			3454.51	0.02009
3456.44	0.02603			3456.44	0.0198
3458.37	0.02704			3458.37	0.02024
3460.3	0.02698			3460.3	0.02038
3462.22	0.02706			3462.22	0.02086
3464.15	0.02647			3464.15	0.0199
3466.08	0.02714			3466.08	0.02047
3468.01	0.02697			3468.01	0.02013
3469.94	0.02676			3469.94	0.02008
3471.87	0.02582			3471.87	0.01927
3473.8	0.02623			3473.8	0.02023
3475.73	0.02645			3475.73	0.0202
3477.66	0.02703			3477.66	0.02042
3479.58	0.02753			3479.58	0.02114
3481.51	0.02684			3481.51	0.0211
3483.44	0.02675			3483.44	0.0208
3485.37	0.02674			3485.37	0.01982
3487.3	0.02671			3487.3	0.02059
3489.23	0.02598			3489.23	0.01964
3491.16	0.0262			3491.16	0.01975
3493.09	0.02649			3493.09	0.01988
3495.01	0.02613			3495.01	0.02007
3496.94	0.02713			3496.94	0.02088
3498.87	0.02628			3498.87	0.0202
3500.8	0.02825			3500.8	0.02227
3502.73	0.02884			3502.73	0.02348
3504.66	0.02707			3504.66	0.02111
3506.59	0.02707			3506.59	0.02069
3508.52	0.02786			3508.52	0.02199
3510.45	0.02736			3510.45	0.02145
3512.37	0.02689			3512.37	0.02066
3514.3	0.02619			3514.3	0.02058
3516.23	0.02592			3516.23	0.02007
3518.16	0.02653			3518.16	0.02098
3520.09	0.02589			3520.09	0.02015
3522.02	0.02784			3522.02	0.02228
3523.95	0.02788			3523.95	0.02274
3525.88	0.02674			3525.88	0.02174
3527.8	0.027			3527.8	0.02192
3529.73	0.02652			3529.73	0.02134
3531.66	0.02591			3531.66	0.02066
3533.59	0.0254			3533.59	0.02039
3535.52	0.02711			3535.52	0.02257
3537.45	0.02551			3537.45	0.02119
3539.38	0.02574			3539.38	0.02101
3541.31	0.02569			3541.31	0.02118
3543.23	0.02689			3543.23	0.02336
3545.16	0.02773			3545.16	0.02494
3547.09	0.02682			3547.09	0.02397
3549.02	0.02512			3549.02	0.02127
3550.95	0.02596			3550.95	0.02278
3552.88	0.02589			3552.88	0.02305
3554.81	0.02483			3554.81	0.02166
3556.74	0.02419			3556.74	0.02144
3558.67	0.02514			3558.67	0.02236
3560.59	0.02486			3560.59	0.02277
3562.52	0.02539			3562.52	0.02319
3564.45	0.02662			3564.45	0.02615
3566.38	0.03105			3566.38	0.03163
3568.31	0.02735			3568.31	0.02646
3570.24	0.0245			3570.24	0.02252
3572.17	0.02371			3572.17	0.02166
3574.1	0.02389			3574.1	0.02228
3576.02	0.02321			3576.02	0.02247
3577.95	0.02355			3577.95	0.02219
3579.88	0.02286			3579.88	0.02193
3581.81	0.02325			3581.81	0.02232
3583.74	0.02466			3583.74	0.02465
3585.67	0.0283			3585.67	0.02979
3587.6	0.0283			3587.6	0.03057
3589.53	0.02424			3589.53	0.02411
3591.46	0.0244			3591.46	0.02465
3593.38	0.02754			3593.38	0.02822
3595.31	0.0267			3595.31	0.02728
3597.24	0.02555			3597.24	0.02625
3599.17	0.02522			3599.17	0.02609
3601.1	0.02506			3601.1	0.02548
3603.03	0.02283			3603.03	0.02352
3604.96	0.02376			3604.96	0.02451
3606.89	0.02691			3606.89	0.02914
3608.81	0.02502			3608.81	0.02702
3610.74	0.02458			3610.74	0.02531
3612.67	0.02613			3612.67	0.02802
3614.6	0.02483			3614.6	0.02655
3616.53	0.0264			3616.53	0.02842
3618.46	0.02753			3618.46	0.03079
3620.39	0.02555			3620.39	0.02671
3622.32	0.02435			3622.32	0.02543
3624.25	0.0244			3624.25	0.02564
3626.17	0.0269			3626.17	0.02994
3628.1	0.03277			3628.1	0.03823
3630.03	0.0257			3630.03	0.02735
3631.96	0.02422			3631.96	0.02533
3633.89	0.02409			3633.89	0.02573
3635.82	0.02259			3635.82	0.02327
3637.75	0.02281			3637.75	0.0239
3639.68	0.02195			3639.68	0.02244
3641.6	0.0219			3641.6	0.02359
3643.53	0.02183			3643.53	0.02347
3645.46	0.02515			3645.46	0.02841
3647.39	0.03026			3647.39	0.0361
3649.32	0.03027			3649.32	0.0338
3651.25	0.02423			3651.25	0.02711
3653.18	0.02113			3653.18	0.02193
3655.11	0.02413			3655.11	0.02631
3657.04	0.02178			3657.04	0.02295
3658.96	0.02162			3658.96	0.02217
3660.89	0.0211			3660.89	0.02153
3662.82	0.01996			3662.82	0.02114
3664.75	0.02036			3664.75	0.02213
3666.68	0.02286			3666.68	0.02483
3668.61	0.02749			3668.61	0.03143
3670.54	0.02431			3670.54	0.02802
3672.47	0.02287			3672.47	0.02517
3674.39	0.0311			3674.39	0.03696
3676.32	0.02396			3676.32	0.02592
3678.25	0.02357			3678.25	0.02556
3680.18	0.02258			3680.18	0.02395
3682.11	0.02206			3682.11	0.02302
3684.04	0.02219			3684.04	0.02406
3685.97	0.02444			3685.97	0.0269
3687.9	0.02816			3687.9	0.03287
3689.83	0.02755			3689.83	0.03085
3691.75	0.02481			3691.75	0.02749
3693.68	0.02347			3693.68	0.02425
3695.61	0.02334			3695.61	0.02531
3697.54	0.02355			3697.54	0.02493
3699.47	0.02435			3699.47	0.0267
3701.4	0.02604			3701.4	0.02904
3703.33	0.02428			3703.33	0.02603
3705.26	0.02388			3705.26	0.02567
3707.18	0.02498			3707.18	0.02803
3709.11	0.02734			3709.11	0.03127
3711.04	0.02875			3711.04	0.03243
3712.97	0.02377			3712.97	0.02615
3714.9	0.0224			3714.9	0.02361
3716.83	0.02291			3716.83	0.025
3718.76	0.02431			3718.76	0.02683
3720.69	0.02671			3720.69	0.03029
3722.61	0.02797			3722.61	0.03219
3724.54	0.02863			3724.54	0.03199
3726.47	0.0282			3726.47	0.03225
3728.4	0.02531			3728.4	0.02763
3730.33	0.02729			3730.33	0.03145
3732.26	0.0283			3732.26	0.03326
3734.19	0.03361			3734.19	0.0396
3736.12	0.03177			3736.12	0.03688
3738.05	0.02616			3738.05	0.02913
3739.97	0.0258			3739.97	0.0296
3741.9	0.02797			3741.9	0.03218
3743.83	0.03246			3743.83	0.03888
3745.76	0.02372			3745.76	0.02766
3747.69	0.02728			3747.69	0.03147
3749.62	0.02775			3749.62	0.03233
3751.55	0.02836			3751.55	0.03231
3753.48	0.02258			3753.48	0.02438
3755.4	0.02365			3755.4	0.02564
3757.33	0.02457			3757.33	0.02729
3759.26	0.02571			3759.26	0.02878
3761.19	0.02188			3761.19	0.0233
3763.12	0.02228			3763.12	0.02368
3765.05	0.02371			3765.05	0.02611
3766.98	0.0231			3766.98	0.02532
3768.91	0.02468			3768.91	0.027
3770.84	0.02231			3770.84	0.02378
3772.76	0.02092			3772.76	0.02171
3774.69	0.02118			3774.69	0.02225
3776.62	0.02189			3776.62	0.0232
3778.55	0.02544			3778.55	0.02823
3780.48	0.02205			3780.48	0.02394
3782.41	0.02216			3782.41	0.02357
3784.34	0.02191			3784.34	0.02421
3786.27	0.02195			3786.27	0.02281
3788.19	0.02082			3788.19	0.02186
3790.12	0.02133			3790.12	0.02219
3792.05	0.02116			3792.05	0.02239
3793.98	0.0225			3793.98	0.02466
3795.91	0.02386			3795.91	0.02715
3797.84	0.02435			3797.84	0.0268
3799.77	0.02673			3799.77	0.02974
3801.7	0.02654			3801.7	0.03001
3803.63	0.02302			3803.63	0.02498
3805.55	0.02585			3805.55	0.02864
3807.48	0.02169			3807.48	0.02314
3809.41	0.02225			3809.41	0.0232
3811.34	0.02077			3811.34	0.02241
3813.27	0.02396			3813.27	0.02588
3815.2	0.02641			3815.2	0.03044
3817.13	0.02274			3817.13	0.02517
3819.06	0.02761			3819.06	0.03112
3820.98	0.02801			3820.98	0.03197
3822.91	0.02168			3822.91	0.02321
3824.84	0.0242			3824.84	0.02584
3826.77	0.0229			3826.77	0.02524
3828.7	0.02317			3828.7	0.02502
3830.63	0.02358			3830.63	0.02679
3832.56	0.02373			3832.56	0.02619
3834.49	0.02518			3834.49	0.02851
3836.42	0.02753			3836.42	0.03147
3838.34	0.02601			3838.34	0.02911
3840.27	0.02659			3840.27	0.02969
3842.2	0.02469			3842.2	0.02736
3844.13	0.02441			3844.13	0.02647
3846.06	0.02234			3846.06	0.02383
3847.99	0.02323			3847.99	0.02572
3849.92	0.02463			3849.92	0.02861
3851.85	0.03249			3851.85	0.0383
3853.77	0.02436			3853.77	0.02874
3855.7	0.02409			3855.7	0.02555
3857.63	0.02337			3857.63	0.02525
3859.56	0.02393			3859.56	0.02541
3861.49	0.02624			3861.49	0.02908
3863.42	0.02749			3863.42	0.03073
3865.35	0.02475			3865.35	0.02767
3867.28	0.02489			3867.28	0.02715
3869.2	0.0287			3869.2	0.03263
3871.13	0.02455			3871.13	0.02648
3873.06	0.02692			3873.06	0.02952
3874.99	0.02367			3874.99	0.02547
3876.92	0.02262			3876.92	0.02356
3878.85	0.02698			3878.85	0.02998
3880.78	0.02568			3880.78	0.02903
3882.71	0.02471			3882.71	0.02686
3884.64	0.02704			3884.64	0.0305
3886.56	0.02289			3886.56	0.0249
3888.49	0.02347			3888.49	0.02461
3890.42	0.02598			3890.42	0.02905
3892.35	0.02471			3892.35	0.02644
3894.28	0.02335			3894.28	0.02451
3896.21	0.02356			3896.21	0.02537
3898.14	0.02729			3898.14	0.03027
3900.07	0.02738			3900.07	0.03013
3901.99	0.02784			3901.99	0.03082
3903.92	0.02659			3903.92	0.02962
3905.85	0.02492			3905.85	0.02609
3907.78	0.02217			3907.78	0.02318
3909.71	0.02275			3909.71	0.02341
3911.64	0.02266			3911.64	0.02351
3913.57	0.02275			3913.57	0.02361
3915.5	0.02476			3915.5	0.027
3917.43	0.02544			3917.43	0.02774
3919.35	0.02399			3919.35	0.02537
3921.28	0.0235			3921.28	0.02491
3923.21	0.02407			3923.21	0.02566
3925.14	0.02527			3925.14	0.02654
3927.07	0.02221			3927.07	0.02387
3929	0.02394			3929	0.02538
3930.93	0.02509			3930.93	0.0269
3932.86	0.0258			3932.86	0.02718
3934.78	0.02276			3934.78	0.02403
3936.71	0.02303			3936.71	0.02412
3938.64	0.0231			3938.64	0.02406
3940.57	0.02405			3940.57	0.02556
3942.5	0.02444			3942.5	0.0263
3944.43	0.02382			3944.43	0.02447
3946.36	0.02319			3946.36	0.02487
3948.29	0.02516			3948.29	0.02677
3950.22	0.02387			3950.22	0.02516
3952.14	0.02416			3952.14	0.02512
3954.07	0.02287			3954.07	0.02366
3956	0.02368			3956	0.02461
3957.93	0.02311			3957.93	0.02422
3959.86	0.02302			3959.86	0.02397
3961.79	0.02291			3961.79	0.02395
3963.72	0.0233			3963.72	0.0248
3965.65	0.02167			3965.65	0.0229
3967.57	0.02363			3967.57	0.02443
3969.5	0.02349			3969.5	0.02514
3971.43	0.0239			3971.43	0.02494
3973.36	0.02322			3973.36	0.02483
3975.29	0.02359			3975.29	0.02526
3977.22	0.02304			3977.22	0.02383
3979.15	0.02342			3979.15	0.02368
3981.08	0.02281			3981.08	0.02386
3983.01	0.02311			3983.01	0.02328
3984.93	0.02216			3984.93	0.02301
3986.86	0.02356			3986.86	0.02447
3988.79	0.02317			3988.79	0.02373
3990.72	0.02333			3990.72	0.02479
3992.65	0.02351			3992.65	0.02399
3994.58	0.02452			3994.58	0.0252
3996.51	0.02345			3996.51	0.02381
3998.44	0.02357			3998.44	0.02379
4000.36	0.02291			4000.36	0.02363
					--
					--
