# Supplementary material for: HDTMS-, Polybutadiene-, and Benzotriazole-Modified Polylactic-Based Resin for Solar Cells Encapsulation with Exceptional Environmental Stability of MAPI Perovskite Films
Source: Molecules. 2026 Jan 26;31(3):427. doi: 10.3390/molecules31030427 (PMC12898383; doi:10.3390/molecules31030427)
Supplement: Supplementary file 1 [file molecules-31-00427-s001.zip › S4.xlsx]

## Sheet: Feuil1
2 Theta (degree)	Intensity Initial (a.u)	Intensity 2M-Control (a.u)
10.0021	16.2109	18.2132
10.0281	15.864	18.0538
10.0541	15.2782	17.8432
10.0801	14.6925	17.6341
10.1061	14.1071	17.4266
10.1321	13.5217	17.2207
10.1581	12.9366	17.0166
10.1841	12.3517	16.8143
10.2101	11.7669	16.6138
10.2361	11.1825	16.4153
10.2621	10.5982	16.2187
10.2881	10.0142	16.0242
10.3141	9.4305	15.8319
10.3401	8.847	15.6418
10.3661	8.2639	15.4541
10.3921	7.6811	15.2688
10.4181	7.0986	15.086
10.4441	6.5165	14.9059
10.4701	5.9349	14.7285
10.4961	5.5633	14.5711
10.5221	5.2898	14.4697
10.5481	5.2265	14.3885
10.5741	5.1637	14.3107
10.6001	5.1015	14.2361
10.6261	5.04	14.1652
10.6521	4.979	14.0979
10.6781	4.9189	14.0345
10.7041	4.8594	13.9751
10.7301	4.8009	13.9199
10.7561	4.7432	13.8692
10.7821	4.6866	13.8231
10.8081	4.6311	13.7819
10.8341	4.5767	13.7458
10.8601	4.5237	13.715
10.8861	4.4721	13.6898
10.9121	4.4222	13.6705
10.9381	4.3739	13.6574
10.9641	4.3276	13.6509
10.9901	4.2834	13.6867
11.0161	4.2416	13.8391
11.0421	4.2025	14.0347
11.0681	4.1663	14.2383
11.0941	4.1334	14.4504
11.1201	4.1043	14.6714
11.1461	4.0793	14.9019
11.1721	4.0592	15.1424
11.1981	4.0444	15.3935
11.2241	4.0358	15.6559
11.2501	4.0344	15.9301
11.2761	4.041	16.217
11.3021	4.0571	16.5173
11.3281	4.0843	16.8319
11.3541	4.1242	17.1617
11.3801	4.1793	17.5076
11.4061	4.2524	17.8708
11.4321	4.3468	18.2524
11.4581	4.467	18.6536
11.4841	4.6355	19.0336
11.5101	6.9423	19.3058
11.5361	9.8762	19.5598
11.5621	10.3081	19.8398
11.5881	10.8272	20.1476
11.6141	11.4712	20.4853
11.6401	12.3064	20.8554
11.6661	13.4484	21.2603
11.6921	15.0901	21.7028
11.7181	17.5279	22.1861
11.7441	21.169	22.7135
11.7701	26.4945	23.2888
11.7961	33.9576	23.9162
11.8221	43.8129	24.6004
11.8481	55.8898	25.3465
11.8741	69.3129	26.1603
11.9001	82.1764	27.0483
11.9261	91.4585	28.0176
11.9521	94.0174	29.0764
11.9781	88.8153	30.2749
12.0041	77.921	31.7085
12.0301	64.7116	33.304
12.0561	51.8468	35.0334
12.0821	40.7929	36.912
12.1081	32.1064	38.9571
12.1341	25.7586	41.1887
12.1601	21.3907	43.6298
12.1861	18.5198	46.3069
12.2121	16.6841	49.2513
12.2381	15.5177	52.4996
12.2641	14.7676	56.0957
12.2901	14.2754	60.0931
12.3161	13.9486	64.5588
12.3421	13.7354	69.5793
12.3681	13.6059	75.2698
12.3941	13.5425	81.7896
12.4201	13.5335	89.3636
12.4461	13.571	98.3146
12.4721	13.6492	109.107
12.4981	13.7636	122.4
12.5241	13.911	139.114
12.5501	14.089	160.496
12.5761	14.2959	188.169
12.6021	14.5303	224.158
12.6281	14.7916	270.854
12.6541	15.0793	330.902
12.6801	15.3933	406.989
12.7061	15.7338	501.535
12.7321	16.1011	616.289
12.7581	16.4961	751.858
12.7841	16.9195	907.176
12.8101	17.3726	1078.9
12.8361	17.8565	1260.71
12.8621	18.3728	1442.47
12.8881	18.9233	1609.65
12.9141	19.51	1743.9
12.9401	20.1351	1826.17
12.9661	20.8013	1842.47
12.9921	21.5113	1789.74
13.0181	22.2684	1677.35
13.0441	23.0757	1522.84
13.0701	23.9371	1345.58
13.0961	24.8568	1162.13
13.1221	25.8397	984.632
13.1481	26.891	821.077
13.1741	28.0166	676.076
13.2001	29.223	551.66
13.2261	30.5175	447.92
13.2521	31.9085	363.57
13.2781	33.4051	296.441
13.3041	35.0177	243.921
13.3301	36.7579	203.312
13.3561	38.6391	172.082
13.3821	40.6762	148.028
13.4081	42.8863	129.339
13.4341	45.2887	114.6
13.4601	47.9182	102.746
13.4861	50.7936	93.0081
13.5121	53.9509	84.8382
13.5381	57.412	77.8555
13.5641	61.2164	71.7948
13.5901	65.4102	66.4703
13.6161	70.0477	61.7489
13.6421	75.1924	57.5323
13.6681	80.92	53.7459
13.6941	87.3206	50.3304
13.7201	94.5026	47.2379
13.7461	102.599	44.4287
13.7721	111.774	41.8694
13.7981	122.241	39.5312
13.8241	134.285	37.3896
13.8501	148.307	35.4234
13.8761	164.9	33.6141
13.9021	184.971	31.9455
13.9281	209.929	30.4035
13.9541	241.946	28.9757
13.9801	284.286	27.6511
14.0061	341.648	26.4202
14.0321	420.417	25.2742
14.0581	528.679	24.2056
14.0841	675.795	23.2075
14.1101	871.37	22.274
14.1361	1123.59	21.3995
14.1621	1437.22	20.5792
14.1881	1810.45	19.8086
14.2141	2232.14	19.0839
14.2401	2677.95	18.4015
14.2661	3106.21	17.7581
14.2921	3457.08	17.1508
14.3181	3662.88	16.5769
14.3441	3674.53	16.0341
14.3701	3488.9	15.52
14.3961	3150.89	15.0327
14.4221	2727.81	14.5704
14.4481	2281.37	14.1201
14.4741	1855.37	13.6573
14.5001	1475.89	13.2036
14.5261	1155.35	12.7688
14.5521	896.323	12.3519
14.5781	694.765	11.9515
14.6041	542.725	11.5668
14.6301	430.632	11.1968
14.6561	349.029	10.8406
14.6821	289.652	10.4974
14.7081	245.918	10.1664
14.7341	212.948	9.847
14.7601	187.337	9.5384
14.7861	166.806	9.2402
14.8121	149.88	8.9516
14.8381	135.605	8.6722
14.8641	123.362	8.4015
14.8901	112.732	8.1391
14.9161	103.422	7.8844
14.9421	95.2109	7.6459
14.9681	87.9304	7.4413
14.9941	81.4445	7.2521
15.0201	75.6423	7.0692
15.0461	70.432	6.8924
15.0721	65.7364	6.7213
15.0981	61.4906	6.5557
15.1241	57.6396	6.3953
15.1501	54.1364	6.2398
15.1761	50.9407	6.0891
15.2021	48.0178	5.9429
15.2281	45.3378	5.8011
15.2541	42.8747	5.6633
15.2801	40.6059	5.5295
15.3061	38.5116	5.3995
15.3321	36.5745	5.273
15.3581	34.7793	5.1501
15.3841	33.1126	5.0304
15.4101	31.5625	4.9139
15.4361	30.1184	4.8079
15.4621	28.7709	4.7277
15.4881	27.5117	4.6578
15.5141	26.3332	4.5906
15.5401	25.2286	4.526
15.5661	24.1921	4.4638
15.5921	23.2181	4.404
15.6181	22.3017	4.3465
15.6441	21.4384	4.2912
15.6701	20.6244	4.238
15.6961	19.8558	4.1868
15.7221	19.1294	4.1376
15.7481	18.4422	4.0903
15.7741	17.7915	4.0448
15.8001	17.1746	4.001
15.8261	16.5893	3.959
15.8521	16.0335	3.9185
15.8781	15.5052	3.8797
15.9041	15.0027	3.8423
15.9301	14.5345	3.8172
15.9561	14.0936	3.8264
15.9821	13.684	3.8477
16.0081	13.2943	3.8703
16.0341	12.9234	3.8942
16.0601	12.5701	3.9193
16.0861	12.2334	3.9457
16.1121	11.9123	3.9731
16.1381	11.6059	4.0017
16.1641	11.3135	4.0314
16.1901	11.0342	4.0621
16.2161	10.7674	4.0938
16.2421	10.5124	4.1265
16.2681	10.2685	4.1602
16.2941	10.0352	4.1948
16.3201	9.8119	4.2302
16.3461	9.5981	4.2666
16.3721	9.3934	4.3038
16.3981	9.1972	3.7239
16.4241	9.0083	2.0763
16.4501	8.8251	2.0992
16.4761	8.6484	2.0992
16.5021	8.4787	2.0992
16.5281	8.3158	2.0992
16.5541	8.1592	2.0992
16.5801	8.0088	2.0992
16.6061	7.8642	2.0992
16.6321	7.7252	2.0992
16.6581	7.5915	2.0992
16.6841	7.4629	2.0992
16.7101	7.3392	2.0992
16.7361	7.2202	2.0992
16.7621	7.1056	2.0992
16.7881	6.9953	2.0992
16.8141	6.8892	2.0992
16.8401	6.7869	2.0992
16.8661	6.6885	2.0992
16.8921	6.5937	2.0992
16.9181	6.4845	2.0874
16.9441	6.3711	2.0992
16.9701	6.243	2.0992
16.9961	6.118	2.0992
17.0221	5.996	2.0992
17.0481	5.8769	2.0992
17.0741	5.7605	2.0992
17.1001	5.6468	2.0992
17.1261	5.5356	2.0992
17.1521	3.373	2.0992
17.1781	0.7367	2.0992
17.2041	0.7151	2.0992
17.2301	0.6935	2.0992
17.2561	0.6718	2.0992
17.2821	0.6502	2.0992
17.3081	0.6286	2.0992
17.3341	0.6069	2.0992
17.3601	0.5853	2.0992
17.3861	0.5637	2.0992
17.4121	0.6022	2.1054
17.4381	0.6666	2.0615
17.4641	0.7911	2.0238
17.4901	0.9157	1.986
17.5161	1.0402	1.9483
17.5421	1.1648	1.9106
17.5681	1.2893	1.8729
17.5941	1.4139	1.8352
17.6201	1.5385	1.7975
17.6461	1.663	1.7598
17.6721	1.7876	1.7221
17.6981	1.9121	1.6844
17.7241	2.0367	1.6467
17.7501	2.1612	1.609
17.7761	2.2858	1.5713
17.8021	2.4103	1.5336
17.8281	2.5349	1.4959
17.8541	2.6595	1.4581
17.8801	2.784	1.4204
17.9061	2.8555	1.3827
17.9321	2.9042	1.4157
17.9581	2.8998	1.4487
17.9841	2.8955	1.4817
18.0101	2.8911	1.5147
18.0361	2.8867	1.5476
18.0621	2.8824	1.5806
18.0881	2.878	1.6136
18.1141	2.8736	1.6466
18.1401	2.8693	1.6796
18.1661	2.8649	1.7126
18.1921	2.8605	1.7455
18.2181	2.8562	1.7785
18.2441	2.8518	1.8115
18.2701	2.8474	1.8445
18.2961	2.8431	1.8775
18.3221	2.8387	1.9104
18.3481	2.8343	1.9434
18.3741	2.83	1.9764
18.4001	2.8274	2.0094
18.4261	2.8256	1.9461
18.4521	2.8256	1.8828
18.4781	2.8256	1.8195
18.5041	2.8256	1.7562
18.5301	2.8256	1.693
18.5561	2.8256	1.6297
18.5821	2.8256	1.5664
18.6081	2.8256	1.5031
18.6341	2.8256	1.4398
18.6601	2.8256	1.3765
18.6861	2.8256	1.3132
18.7121	2.8256	1.25
18.7381	2.8256	1.1867
18.7641	2.8256	1.1234
18.7901	2.8256	1.0601
18.8161	2.8256	0.9968
18.8421	2.8256	0.9335
18.8681	2.8256	0.8702
18.8941	2.7615	0.8157
18.9201	2.7142	0.8702
18.9461	2.6029	0.9335
18.9721	2.4915	0.9968
18.9981	2.3802	1.0601
19.0241	2.3534	1.1234
19.0501	2.2663	1.1867
19.0761	2.1577	1.25
19.1021	2.0491	1.3132
19.1281	1.9407	1.3765
19.1541	1.8323	1.4398
19.1801	1.7241	1.5031
19.2061	1.616	1.5664
19.2321	1.508	1.6297
19.2581	1.4002	1.693
19.2841	1.2925	1.7562
19.3101	1.185	1.8195
19.3361	1.0776	1.8828
19.3621	0.9704	1.9461
19.3881	0.9244	2.0184
19.4141	0.9634	1.9412
19.4401	0.9952	1.8731
19.4661	1.0033	1.8049
19.4921	1.0124	1.7368
19.5181	1.0227	1.6687
19.5441	1.0343	1.6005
19.5701	1.0474	1.5324
19.5961	1.0621	1.4642
19.6221	1.0788	1.3961
19.6481	1.0976	1.3279
19.6741	1.119	1.2598
19.7001	1.1432	1.1916
19.7261	1.1709	1.1235
19.7521	1.2026	1.0553
19.7781	1.2391	0.9872
19.8041	1.2813	0.919
19.8301	1.3303	0.8509
19.8561	1.3879	0.7827
19.8821	1.4589	0.7092
19.9081	1.5423	0.835
19.9341	1.6454	0.9555
19.9601	1.7703	1.0759
19.9861	1.9239	1.1964
20.0121	2.1164	1.3168
20.0381	2.3629	1.4373
20.0641	2.6866	1.5577
20.0901	3.1245	1.6782
20.1161	3.7393	1.7986
20.1421	4.6489	1.9191
20.1681	6.1539	2.0395
20.1941	9.3171	2.16
20.2201	17.4936	2.2804
20.2461	36.8286	2.4009
20.2721	69.1343	2.5213
20.2981	94.0435	2.6418
20.3241	80.973	2.7622
20.3501	48.6616	2.8827
20.3761	24.1435	2.9992
20.4021	12.2911	2.8827
20.4281	7.6504	2.7622
20.4541	5.7304	2.6418
20.4801	4.7383	2.5213
20.5061	4.1448	2.4009
20.5321	3.7763	2.2804
20.5581	3.5531	2.16
20.5841	3.4312	2.0395
20.6101	3.3844	1.9191
20.6361	3.3973	1.7986
20.6621	3.4613	1.6782
20.6881	3.5721	1.5577
20.7141	3.7288	1.4373
20.7401	3.9338	1.3168
20.7661	4.1924	1.1964
20.7921	4.5141	1.0759
20.8181	4.9149	0.9555
20.8441	5.4229	0.835
20.8701	6.088	0.7146
20.8961	6.9992	0.835
20.9221	8.3099	0.9555
20.9481	10.2658	1.0759
20.9741	13.2218	1.1964
21.0001	17.6272	1.3168
21.0261	23.9526	1.4373
21.0521	32.5492	1.5577
21.0781	43.4491	1.6782
21.1041	56.1166	1.7986
21.1301	69.1329	1.9191
21.1561	79.9191	2.0395
21.1821	85.1905	2.16
21.2081	82.8171	2.2804
21.2341	73.9459	2.4009
21.2601	61.5701	2.5213
21.2861	48.6149	2.6418
21.3121	36.9504	2.7622
21.3381	27.4402	2.8827
21.3641	20.2574	3.0066
21.3901	15.1578	2.8939
21.4161	11.7015	2.7846
21.4421	9.4197	2.6754
21.4681	7.9147	2.5661
21.4941	6.8968	2.4569
21.5201	6.1769	2.3476
21.5461	5.6416	2.2384
21.5721	5.2261	2.1291
21.5981	4.8935	2.0199
21.6241	4.622	1.9106
21.6501	4.3977	1.8014
21.6761	4.211	1.6922
21.7021	4.0549	1.5829
21.7281	3.9239	1.4737
21.7541	3.8139	1.3644
21.7801	3.7213	1.2552
21.8061	3.6436	1.1459
21.8321	3.5784	1.0367
21.8581	3.5239	0.9274
21.8841	3.4786	0.9274
21.9101	3.4413	0.9412
21.9361	3.411	0.9873
21.9621	3.3866	0.9881
21.9881	3.3676	0.989
22.0141	3.3531	0.9899
22.0401	3.3428	0.9907
22.0661	3.3362	0.9917
22.0921	3.3327	0.9926
22.1181	3.3322	0.9935
22.1441	3.3342	0.9945
22.1701	3.3386	0.9955
22.1961	3.345	0.9965
22.2221	3.3534	0.9976
22.2481	3.3634	0.9986
22.2741	3.375	1.012
22.3001	3.388	1.0939
22.3261	3.4023	1.0958
22.3521	3.397	1.0978
22.3781	3.4021	1.0584
22.4041	3.3875	1.0191
22.4301	3.3737	0.9799
22.4561	3.3608	0.9407
22.4821	3.3487	0.9015
22.5081	3.3372	0.8624
22.5341	3.3264	0.8233
22.5601	3.3162	0.7843
22.5861	3.3066	0.7453
22.6121	3.2975	0.7063
22.6381	3.2888	0.6674
22.6641	3.2807	0.6286
22.6901	3.2729	0.5898
22.7161	3.2655	0.5511
22.7421	3.2926	0.5124
22.7681	3.3352	0.4738
22.7941	3.334	0.4352
22.8201	3.3337	0.3967
22.8461	3.2199	0.3586
22.8721	3.208	0.3613
22.8981	3.0828	0.3643
22.9241	2.9587	0.3674
22.9501	2.8358	0.3706
22.9761	2.7142	0.3738
23.0021	2.5941	0.3771
23.0281	2.4757	0.3806
23.0541	2.3593	0.3841
23.0801	2.2453	0.3876
23.1061	2.1339	0.3913
23.1321	2.0258	0.3951
23.1581	1.9217	0.3989
23.1841	1.8223	0.4029
23.2101	1.7289	0.407
23.2361	1.6429	0.4111
23.2621	1.5663	0.4154
23.2881	1.5021	0.4198
23.3141	1.454	0.4244
23.3401	1.5419	0.4317
23.3661	1.4766	0.443
23.3921	1.631	0.4572
23.4181	1.9136	0.4715
23.4441	2.2976	0.4859
23.4701	2.7952	0.5005
23.4961	3.5908	0.5152
23.5221	5.1481	0.5302
23.5481	8.9786	0.5453
23.5741	18.3391	0.5606
23.6001	35.8759	0.576
23.6261	54.8672	0.5917
23.6521	57.1792	0.6076
23.6781	39.5238	0.6237
23.7041	20.6596	0.6401
23.7301	10.0287	0.6567
23.7561	5.6244	0.6736
23.7821	3.8984	0.6907
23.8081	3.0658	0.7081
23.8341	2.5705	0.7231
23.8601	2.2504	0.7346
23.8861	2.0398	0.7438
23.9121	1.9042	0.7533
23.9381	1.8244	0.7632
23.9641	1.7898	0.7734
23.9901	1.796	0.7841
24.0161	1.8434	0.7952
24.0421	1.9371	0.8068
24.0681	2.0886	0.8189
24.0941	2.3183	0.8315
24.1201	2.6624	0.8447
24.1461	3.1889	0.8585
24.1721	4.0613	0.8728
24.1981	5.8287	0.8879
24.2241	10.2698	0.9037
24.2501	21.0844	0.9203
24.2761	40.8877	0.9377
24.3021	61.0965	0.9559
24.3281	61.5275	0.9742
24.3541	41.5693	0.9921
24.3801	21.4483	1.0101
24.4061	10.3265	1.0293
24.4321	5.718	1.0497
24.4581	3.8631	1.0716
24.4841	2.9268	1.0949
24.5101	2.3403	1.1199
24.5361	1.9024	1.1466
24.5621	1.5641	1.1752
24.5881	1.3444	1.206
24.6141	1.1732	1.239
24.6401	1.0361	1.2745
24.6661	0.9235	1.3127
24.6921	0.829	1.3539
24.7181	0.7482	1.3985
24.7441	0.6778	1.4467
24.7701	0.6157	1.499
24.7961	0.5601	1.5558
24.8221	0.5211	1.6176
24.8481	0.4726	1.6851
24.8741	0.4388	1.7588
24.9001	0.408	1.8396
24.9261	0.3795	1.9285
24.9521	0.4045	2.0266
24.9781	0.4134	2.1353
25.0041	0.3919	2.2565
25.0301	0.3716	2.3925
25.0561	0.3525	2.5465
25.0821	0.3344	2.7229
25.1081	0.3172	2.9278
25.1341	0.3008	3.1698
25.1601	0.285	3.4608
25.1861	0.2699	3.8168
25.2121	0.2145	4.2595
25.2381	0.1594	4.8171
25.2641	0.1503	5.5247
25.2901	0.1412	6.425
25.3161	0.1457	7.5666
25.3421	0.1339	9.0025
25.3681	0.1358	10.786
25.3941	0.1377	12.9654
25.4201	0.1397	15.5773
25.4461	0.1419	18.6392
25.4721	0.1442	22.1404
25.4981	0.1466	26.0326
25.5241	0.1491	30.219
25.5501	0.1518	34.541
25.5761	0.1546	38.7646
25.6021	0.1575	42.5747
25.6281	0.1606	45.5943
25.6541	0.1639	47.4476
25.6801	0.1674	47.8644
25.7061	0.171	46.7788
25.7321	0.1749	44.3575
25.7581	0.1789	40.9333
25.7841	0.1832	36.8954
25.8101	0.1885	32.5987
25.8361	0.1934	28.3219
25.8621	0.1994	24.2629
25.8881	0.2056	20.5503
25.9141	0.2122	17.2567
25.9401	0.2191	14.4119
25.9661	0.2263	12.0124
25.9921	0.2339	10.0309
26.0181	0.2418	8.4243
26.0441	0.2502	7.1414
26.0701	0.259	6.1285
26.0961	0.2683	5.334
26.1221	0.2782	4.712
26.1481	0.2885	4.2232
26.1741	0.2995	3.8356
26.2001	0.3111	3.5244
26.2261	0.3234	3.2704
26.2521	0.3364	3.0599
26.2781	0.3502	2.8824
26.3041	0.9305	2.7315
26.3301	2.5884	2.6022
26.3561	2.6545	2.4904
26.3821	2.7233	2.3927
26.4081	2.7951	2.3072
26.4341	2.8701	2.2321
26.4601	2.9485	2.1664
26.4861	3.0304	2.1088
26.5121	3.1163	2.0587
26.5381	3.2063	2.0153
26.5641	3.3008	1.9779
26.5901	3.4001	1.9462
26.6161	3.5046	1.9197
26.6421	3.6147	1.8979
26.6681	3.731	1.8806
26.6941	3.854	1.8675
26.7201	3.9842	1.8584
26.7461	4.1224	1.8531
26.7721	4.2694	1.8514
26.7981	4.4262	1.8536
26.8241	4.5937	1.8596
26.8501	4.7732	1.8692
26.8761	4.9661	1.8821
26.9021	5.1742	1.8982
26.9281	5.3993	1.9175
26.9541	5.644	1.9401
26.9801	5.9109	1.9659
27.0061	6.2038	1.995
27.0321	6.527	2.0275
27.0581	6.8864	2.0634
27.0841	7.2904	2.1028
27.1101	7.7509	2.1459
27.1361	8.287	2.1928
27.1621	8.9288	2.2436
27.1881	9.7243	2.2987
27.2141	10.7476	2.3581
27.2401	12.1083	2.4221
27.2661	13.957	2.491
27.2921	16.484	2.5659
27.3181	19.9041	2.6472
27.3441	24.4243	2.7353
27.3701	30.2031	2.8299
27.3961	37.2786	2.9315
27.4221	45.4234	3.041
27.4481	54.2013	3.1592
27.4741	62.7435	3.2869
27.5001	69.7398	3.4255
27.5261	73.6967	3.5763
27.5521	73.6243	3.7412
27.5781	69.6756	3.9223
27.6041	63.0332	4.1224
27.6301	55.1908	4.3446
27.6561	47.3651	4.593
27.6821	40.3302	4.8723
27.7081	34.4845	5.1885
27.7341	29.9564	5.5483
27.7601	26.6931	5.96
27.7861	24.5355	6.4331
27.8121	23.2798	6.9785
27.8381	22.7241	7.6088
27.8641	22.6974	8.3379
27.8901	23.0708	9.1812
27.9161	23.7575	10.1553
27.9421	24.706	11.2778
27.9681	25.892	12.567
27.9941	27.3102	14.041
28.0201	28.9697	15.7175
28.0461	30.8902	17.6131
28.0721	33.1012	19.7421
28.0981	35.6417	22.116
28.1241	38.5616	24.742
28.1501	41.9242	27.6227
28.1761	45.8093	30.7544
28.2021	50.3196	34.1263
28.2281	55.5903	37.7189
28.2541	61.8084	41.5031
28.2801	69.2492	45.4383
28.3061	78.3452	49.4706
28.3321	89.8106	53.5312
28.3581	104.845	57.5349
28.3841	125.428	61.3789
28.4101	154.678	64.9443
28.4361	197.161	68.1002
28.4621	258.963	70.7113
28.4881	347.252	72.6504
28.5141	469.108	73.8129
28.5401	629.554	74.1316
28.5661	828.938	73.5877
28.5921	1059.74	72.2132
28.6181	1302.7	70.0863
28.6441	1522.92	67.319
28.6701	1671.73	64.0421
28.6961	1704.25	60.3909
28.7221	1608.76	56.494
28.7481	1416.63	52.4661
28.7741	1178.72	48.4055
28.8001	938.186	44.3931
28.8261	721.616	40.4934
28.8521	541.661	36.7567
28.8781	401.327	33.2203
28.9041	297.48	29.9107
28.9301	223.727	26.8449
28.9561	172.719	24.0317
28.9821	137.726	21.473
29.0081	113.412	19.165
29.0341	95.9793	17.099
29.0601	82.9403	15.2629
29.0861	72.7613	13.6415
29.1121	64.5261	12.2181
29.1381	57.6872	10.9746
29.1641	51.9052	9.8928
29.1901	46.956	8.9546
29.2161	42.6816	8.1426
29.2421	38.9635	7.4404
29.2681	35.7097	6.8334
29.2941	32.8468	6.3082
29.3201	30.3154	5.8524
29.3461	28.0669	5.4552
29.3721	26.0613	5.1075
29.3981	24.2654	4.8012
29.4241	22.6513	4.5164
29.4501	21.1958	4.2294
29.4761	19.8791	4.0132
29.5021	18.6844	3.8179
29.5281	17.5976	3.6406
29.5541	16.6062	3.4786
29.5801	15.6999	3.3298
29.6061	14.8695	3.1926
29.6321	14.1071	3.0656
29.6581	13.4058	2.9476
29.6841	12.7597	2.8376
29.7101	12.1635	2.7348
29.7361	11.6126	2.6386
29.7621	11.103	2.5482
29.7881	10.6311	2.4629
29.8141	10.1938	2.3824
29.8401	9.7883	2.3065
29.8661	9.4123	2.2349
29.8921	9.0635	2.1673
29.9181	8.7401	2.1034
29.9441	8.4404	2.0429
29.9701	8.1631	1.9856
29.9961	7.907	1.9314
30.0221	7.6709	1.8799
30.0481	7.4832	1.831
30.0741	7.3038	1.7846
30.1001	7.1245	1.7405
30.1261	6.9126	1.6985
30.1521	6.738	1.6586
30.1781	6.6139	1.6206
30.2041	6.5081	1.5844
30.2301	6.4218	1.5499
30.2561	6.3562	1.5234
30.2821	6.3138	1.5076
30.3081	6.2983	1.4995
30.3341	6.3802	1.4928
30.3601	6.5106	1.4873
30.3861	6.6237	1.4831
30.4121	6.805	1.48
30.4381	7.0765	1.478
30.4641	7.4665	1.4771
30.4901	8.0104	1.4771
30.5161	8.7498	1.478
30.5421	9.73	1.4799
30.5681	10.997	1.4825
30.5941	12.5917	1.486
30.6201	14.5429	1.4902
30.6461	16.8598	1.4952
30.6721	19.5224	1.5008
30.6981	22.4715	1.5071
30.7241	25.597	1.514
30.7501	28.7233	1.5131
30.7761	31.6002	1.5007
30.8021	33.9117	1.4803
30.8281	35.3281	1.4605
30.8541	35.6042	1.4412
30.8801	34.6798	1.4223
30.9061	32.7083	1.4039
30.9321	29.9887	1.386
30.9581	26.8558	1.3684
30.9841	23.5994	1.3513
31.0101	20.435	1.3346
31.0361	17.5056	1.3182
31.0621	14.3426	1.3022
31.0881	10.5091	1.2866
31.1141	8.6677	1.2712
31.1401	7.1694	1.2562
31.1661	5.9788	1.2415
31.1921	5.0518	1.2271
31.2181	4.3422	1.213
31.2441	3.8061	1.2004
31.2701	3.4048	1.19
31.2961	3.1063	1.1811
31.3221	2.8855	1.1725
31.3481	2.7236	1.1641
31.3741	2.6071	1.1559
31.4001	2.5268	1.148
31.4261	2.4766	1.1402
31.4521	2.453	1.1327
31.4781	2.454	1.1253
31.5041	2.4792	1.1182
31.5301	2.5294	1.1112
31.5561	2.6061	1.1044
31.5821	2.7124	1.0978
31.6081	2.8523	1.0913
31.6341	3.0317	1.085
31.6601	3.2583	1.0789
31.6861	3.5431	1.0729
31.7121	3.9011	1.067
31.7381	4.3545	1.0504
31.7641	4.9388	1.0324
31.7901	5.7189	1.0036
31.8161	6.8232	0.9749
31.8421	8.5092	0.9464
31.8681	11.2584	0.918
31.8941	15.8592	0.8896
31.9201	23.3755	0.8614
31.9461	34.875	0.8334
31.9721	50.8521	0.8054
31.9981	70.3742	0.7775
32.0241	89.98	0.7497
32.0501	103.16	0.722
32.0761	103.505	0.6944
32.1021	90.8011	0.667
32.1281	71.3048	0.6395
32.1541	51.658	0.6122
32.1801	35.4669	0.585
32.2061	23.7528	0.5578
32.2321	16.0649	0.5417
32.2581	11.3458	0.5271
32.2841	8.5215	0.5235
32.3101	6.7884	0.52
32.3361	5.6521	0.5166
32.3621	4.8469	0.5132
32.3881	4.2402	0.5099
32.4141	3.7652	0.5067
32.4401	3.3852	0.5036
32.4661	3.0773	0.5005
32.4921	2.826	0.4974
32.5181	2.6199	0.4944
32.5441	2.4506	0.4915
32.5701	2.3118	0.4886
32.5961	2.1986	0.4858
32.6221	2.1074	0.4831
32.6481	2.0352	0.4804
32.6741	1.9799	0.4777
32.7001	1.9399	0.4751
32.7261	1.9177	0.4766
32.7521	1.9049	0.4786
32.7781	1.9085	0.4848
32.8041	1.925	0.4909
32.8301	1.9543	0.4972
32.8561	1.997	0.5034
32.8821	2.0542	0.5098
32.9081	2.1274	0.5161
32.9341	2.2187	0.5225
32.9601	2.3318	0.5289
32.9861	2.4717	0.5354
33.0121	2.646	0.5419
33.0381	2.8655	0.5484
33.0641	3.1455	0.555
33.0901	3.5073	0.5616
33.1161	3.9789	0.5683
33.1421	4.5962	0.575
33.1681	5.4026	0.5817
33.1941	6.448	0.5884
33.2201	7.7852	0.5927
33.2461	9.4654	0.5934
33.2721	11.5312	0.5916
33.2981	14.0082	0.5899
33.3241	16.8951	0.5881
33.3501	20.1535	0.5864
33.3761	23.6949	0.5848
33.4021	27.3663	0.5831
33.4281	30.9342	0.5815
33.4541	34.0795	0.5799
33.4801	36.4252	0.5784
33.5061	37.6187	0.5768
33.5321	37.4543	0.5753
33.5581	35.9612	0.5738
33.5841	33.3901	0.5724
33.6101	30.1083	0.5709
33.6361	26.4835	0.5695
33.6621	22.8155	0.5681
33.6881	19.3181	0.5667
33.7141	16.1282	0.6038
33.7401	13.3217	0.6961
33.7661	10.9275	0.8268
33.7921	8.8766	0.9576
33.8181	7.1978	1.0884
33.8441	5.9212	1.2192
33.8701	4.9233	1.35
33.8961	4.1514	1.4809
33.9221	3.5568	1.6118
33.9481	3.0977	1.7426
33.9741	2.7399	1.8735
34.0001	2.4568	2.0044
34.0261	2.2284	2.1354
34.0521	2.0403	2.2663
34.0781	1.8824	2.3973
34.1041	1.7473	2.5283
34.1301	1.6301	2.6593
34.1561	1.5272	2.7903
34.1821	1.4362	2.9213
34.2081	1.3551	3.0205
34.2341	1.2824	3.0738
34.2601	1.2171	3.0952
34.2861	1.1581	3.1167
34.3121	1.0953	3.1382
34.3381	1.0158	3.1597
34.3641	0.9725	3.1812
34.3901	0.933	3.2027
34.4161	0.897	3.2242
34.4421	0.8642	3.2458
34.4681	0.8341	3.2673
34.4941	0.8066	3.2889
34.5201	0.7814	3.3105
34.5461	0.7582	3.3321
34.5721	0.7369	3.3537
34.5981	0.7173	3.3753
34.6241	0.6992	3.3969
34.6501	0.6825	3.4185
34.6761	0.6672	3.4402
34.7021	0.653	3.4558
34.7281	0.6399	3.4626
34.7541	0.6279	3.4634
34.7801	0.6167	3.4521
34.8061	0.6064	3.373
34.8321	0.5969	3.3746
34.8581	0.5881	3.3762
34.8841	0.5799	3.3778
34.9101	0.5724	3.3794
34.9361	0.5655	3.381
34.9621	0.5591	3.3826
34.9881	0.5533	3.3842
35.0141	0.5478	3.3857
35.0401	0.5429	3.3873
35.0661	0.5383	3.3889
35.0921	0.5342	3.3905
35.1181	0.5303	3.4403
35.1441	0.5269	3.6062
35.1701	0.5237	3.6107
35.1961	0.5616	3.6145
35.2221	0.5689	3.6169
35.2481	0.6173	3.6185
35.2741	0.6659	3.6201
35.3001	0.7148	3.6219
35.3261	0.7638	3.6236
35.3521	0.8131	3.6255
35.3781	0.8626	3.6275
35.4041	0.9122	3.6295
35.4301	0.9621	3.6316
35.4561	1.0121	3.6338
35.4821	1.0622	3.6361
35.5081	1.1126	3.6384
35.5341	1.163	3.6409
35.5601	1.2136	3.6434
35.5861	1.2643	3.6461
35.6121	1.3152	3.6488
35.6381	1.3661	3.6517
35.6641	1.4172	3.6547
35.6901	1.4384	3.6855
35.7161	1.4656	3.7565
35.7421	1.4629	3.8554
35.7681	1.4603	3.9543
35.7941	1.4578	4.0535
35.8201	1.4553	4.1527
35.8461	1.453	4.2521
35.8721	1.4507	4.3516
35.8981	1.4485	4.4513
35.9241	1.4464	4.5511
35.9501	1.4443	4.6511
35.9761	1.4423	4.7512
36.0021	1.4404	4.8515
36.0281	1.4385	4.952
36.0541	1.4367	5.0526
36.0801	1.4349	5.1535
36.1061	1.4332	5.2545
36.1321	1.4316	5.3558
36.1581	1.4299	5.4572
36.1841	1.4041	5.4998
36.2101	1.383	5.4574
36.2361	1.3377	5.3562
36.2621	1.2925	5.2553
36.2881	1.2472	5.1546
36.3141	1.2021	5.0542
36.3401	1.1569	4.954
36.3661	1.1118	4.8541
36.3921	1.0667	4.7546
36.4181	1.0217	4.6553
36.4441	0.9767	4.5564
36.4701	0.9317	4.4577
36.4961	0.8867	4.3595
36.5221	0.8418	4.2616
36.5481	0.7969	4.1641
36.5741	0.752	4.0669
36.6001	0.7072	3.9702
36.6261	0.6624	3.874
36.6521	0.6176	3.7782
36.6781	0.5971	3.6956
36.7041	0.5719	3.6321
36.7301	0.571	3.5819
36.7561	0.5701	3.5322
36.7821	0.5693	3.4831
36.8081	0.5684	3.4346
36.8341	0.5676	3.3868
36.8601	0.5668	3.3396
36.8861	0.5661	3.2931
36.9121	0.5653	3.2473
36.9381	0.5646	3.2024
36.9641	0.5638	3.1582
36.9901	0.5345	3.115
37.0161	0.5161	3.0726
37.0421	0.5161	3.0312
37.0681	0.5161	2.9908
37.0941	0.5161	2.9515
37.1201	0.5161	2.9133
37.1461	0.5161	2.8763
37.1721	0.5125	2.8497
37.1981	0.5095	2.8373
37.2241	0.503	2.8354
37.2501	0.4964	2.835
37.2761	0.5693	2.8362
37.3021	0.5796	2.8392
37.3281	0.5745	2.844
37.3541	0.5694	2.8508
37.3801	0.5644	2.8597
37.4061	0.5593	2.8708
37.4321	0.5544	2.8844
37.4581	0.5494	2.9006
37.4841	0.5445	2.9195
37.5101	0.5396	2.9414
37.5361	0.5348	2.9665
37.5621	0.5301	2.9951
37.5881	0.5253	3.0274
37.6141	0.5206	3.0637
37.6401	0.516	3.1044
37.6661	0.5393	3.1564
37.6921	0.5571	3.2232
37.7181	0.6029	3.3022
37.7441	0.6488	3.3872
37.7701	0.6947	3.4788
37.7961	0.7406	3.5776
37.8221	0.7866	3.6843
37.8481	0.8327	3.7997
37.8741	0.8789	3.9245
37.9001	0.9251	4.0598
37.9261	0.9714	4.2067
37.9521	1.0177	4.3663
37.9781	1.0642	4.54
38.0041	1.1107	4.7296
38.0301	1.1573	4.9367
38.0561	1.2039	5.1634
38.0821	1.2507	5.4122
38.1081	1.2976	5.686
38.1341	1.3445	5.988
38.1601	1.3589	6.3224
38.1861	1.3514	6.6941
38.2121	1.3113	7.1097
38.2381	1.2714	7.5776
38.2641	1.2315	8.1091
38.2901	1.1918	8.7197
38.3161	1.1522	9.4312
38.3421	1.1127	10.2738
38.3681	1.0734	11.2895
38.3941	1.0342	12.5357
38.4201	0.9952	14.0891
38.4461	0.9563	16.0493
38.4721	0.9176	18.5415
38.4981	0.879	21.7165
38.5241	0.8407	25.7474
38.5501	0.8025	30.8221
38.5761	0.7645	37.1296
38.6021	0.7268	44.8416
38.6281	0.6892	54.0887
38.6541	0.6667	64.9325
38.6801	0.6544	77.3357
38.7061	0.6572	91.1276
38.7321	0.6603	105.965
38.7581	0.6636	121.285
38.7841	0.6672	136.258
38.8101	0.6712	149.767
38.8361	0.6754	160.473
38.8621	0.68	167.041
38.8881	0.685	168.51
38.9141	0.6903	164.643
38.9401	0.6961	156.03
38.9661	0.7023	143.851
38.9921	0.7089	129.489
39.0181	0.7161	114.204
39.0441	0.7237	98.9866
39.0701	0.7319	84.5401
39.0961	0.7406	71.3211
39.1221	0.75	59.5886
39.1481	0.7555	49.4479
39.1741	0.7585	40.8873
39.2001	0.7578	33.81
39.2261	0.7578	28.0633
39.2521	0.7586	23.465
39.2781	0.7604	19.8242
39.3041	0.7632	16.9583
39.3301	0.767	14.7036
39.3561	0.7719	12.9207
39.3821	0.778	11.4961
39.4081	0.7854	10.341
39.4341	0.7942	9.388
39.4601	0.8046	8.5872
39.4861	0.8165	7.9024
39.5121	0.8303	7.3075
39.5381	0.8459	6.7841
39.5641	0.8637	6.3186
39.5901	0.8837	5.9012
39.6161	0.9062	5.5245
39.6421	0.9375	5.186
39.6681	0.9758	4.8827
39.6941	1.0235	4.6093
39.7201	1.0747	4.3596
39.7461	1.1299	4.1307
39.7721	1.1894	3.9205
39.7981	1.2537	3.727
39.8241	1.3233	3.5485
39.8501	1.3988	3.3835
39.8761	1.4809	3.2307
39.9021	1.5704	3.0889
39.9281	1.6681	2.9572
39.9541	1.775	2.8345
39.9801	1.8925	2.7201
40.0061	2.0219	2.6133
40.0321	2.1649	2.5134
40.0581	2.3235	2.4198
40.0841	2.5003	2.3321
40.1101	2.6985	2.2497
40.1361	2.9292	2.1809
40.1621	3.196	2.1292
40.1881	3.5095	2.0903
40.2141	3.8744	2.0553
40.2401	4.3077	2.024
40.2661	4.8332	1.9959
40.2921	5.4846	1.971
40.3181	6.3074	1.949
40.3441	7.3617	1.9296
40.3701	8.7234	1.9127
40.3961	10.4833	1.8982
40.4221	12.7442	1.8859
40.4481	15.6135	1.8756
40.4741	19.1923	1.8672
40.5001	23.5612	1.8607
40.5261	28.7625	1.8558
40.5521	34.7803	1.8525
40.5781	41.5188	1.8507
40.6041	48.776	1.8503
40.6301	56.2125	1.8425
40.6561	63.3212	1.8235
40.6821	69.4228	1.7969
40.7081	73.7412	1.7715
40.7341	75.5979	1.7471
40.7601	74.6671	1.7237
40.7861	71.1236	1.7012
40.8121	65.5587	1.6797
40.8381	58.7403	1.6589
40.8641	51.3892	1.639
40.8901	44.0695	1.6199
40.9161	37.1725	1.6014
40.9421	30.9419	1.5837
40.9681	25.5054	1.5666
40.9941	20.9029	1.5501
41.0201	17.109	1.5342
41.0461	14.0538	1.5189
41.0721	11.6411	1.5041
41.0981	9.7643	1.4898
41.1241	8.3184	1.4748
41.1501	7.2081	1.4557
41.1761	6.3526	1.4358
41.2021	5.6866	1.4164
41.2281	5.1601	1.3974
41.2541	4.7359	1.3787
41.2801	4.387	1.3604
41.3061	4.0945	1.3425
41.3321	3.8453	1.3249
41.3581	3.6301	1.3077
41.3841	3.4423	1.2907
41.4101	3.2773	1.2741
41.4361	3.1313	1.2578
41.4621	3.0018	1.2417
41.4881	2.8866	1.2259
41.5141	2.7837	1.2104
41.5401	2.6918	1.1951
41.5661	2.6095	1.18
41.5921	2.5359	1.1652
41.6181	2.4698	1.1515
41.6441	2.4106	1.1411
41.6701	2.3575	1.1317
41.6961	2.3099	1.1225
41.7221	2.2673	1.1136
41.7481	2.2291	1.1048
41.7741	2.195	1.0962
41.8001	2.1646	1.0877
41.8261	2.1375	1.0794
41.8521	2.1134	1.0713
41.8781	2.0922	1.0634
41.9041	2.0735	1.0555
41.9301	2.0571	1.0479
41.9561	2.0429	1.0403
41.9821	2.0306	1.0329
42.0081	2.0202	1.0256
42.0341	2.0114	1.0185
42.0601	2.0042	1.0115
42.0861	1.9984	1.0046
42.1121	2.0069	0.9981
42.1381	2.0845	0.9932
42.1641	2.1761	0.9888
42.1901	2.2688	0.9845
42.2161	2.3625	0.9803
42.2421	2.4572	0.9762
42.2681	2.5527	0.9722
42.2941	2.649	0.9683
42.3201	2.7461	0.9645
42.3461	2.8439	0.9607
42.3721	2.9423	0.9571
42.3981	3.0414	0.9535
42.4241	3.1411	0.95
42.4501	3.2413	0.9466
42.4761	3.342	0.9432
42.5021	3.4433	0.9399
42.5281	3.545	0.9367
42.5541	3.6471	0.9336
42.5801	3.7497	0.9305
42.6061	3.8424	0.9275
42.6321	3.9109	0.877
42.6581	3.9695	0.7134
42.6841	4.0285	0.7134
42.7101	4.0877	0.7134
42.7361	4.1473	0.7134
42.7621	4.2072	0.7134
42.7881	4.2673	0.7134
42.8141	4.3277	0.7134
42.8401	4.3883	0.7134
42.8661	4.4491	0.7134
42.8921	4.5102	0.7134
42.9181	4.58	0.7134
42.9441	4.7195	0.7134
42.9701	4.7889	0.7134
42.9961	4.8596	0.7134
43.0221	4.9317	0.7134
43.0481	5.0055	0.7134
43.0741	5.0814	0.7134
43.1001	5.1844	0.7089
43.1261	5.35	0.6878
43.1521	5.5441	0.6621
43.1781	5.743	0.6365
43.2041	5.9479	0.6109
43.2301	6.1609	0.5852
43.2561	6.3845	0.5596
43.2821	6.6229	0.534
43.3081	6.882	0.5083
43.3341	7.1715	0.4827
43.3601	7.5072	0.457
43.3861	7.9166	0.4314
43.4121	8.4514	0.4058
43.4381	9.2178	0.3801
43.4641	10.5075	0.3545
43.4901	13.6651	0.3289
43.5161	24.506	0.3032
43.5421	51.7613	0.2776
43.5681	73.4926	0.2519
43.5941	46.7133	0.2308
43.6201	21.4573	0.2263
43.6461	13.2432	0.2263
43.6721	11.0376	0.2263
43.6981	10.0959	0.2263
43.7241	9.5637	0.2263
43.7501	9.232	0.2263
43.7761	9.0116	0.2263
43.8021	8.8577	0.2263
43.8281	8.7459	0.2263
43.8541	8.6621	0.2263
43.8801	8.5976	0.2263
43.9061	8.5468	0.2263
43.9321	8.5059	0.2263
43.9581	8.4726	0.2263
43.9841	8.4449	0.2263
44.0101	8.4217	0.2263
44.0361	8.402	0.2263
44.0621	8.385	0.2263
44.0881	8.312	0.2255
44.1141	8.1003	0.2243
44.1401	7.8318	0.2222
44.1661	7.5646	0.2202
44.1921	7.2906	0.2182
44.2181	6.8763	0.2162
44.2441	6.6035	0.2141
44.2701	6.3463	0.2121
44.2961	6.0891	0.2101
44.3221	5.832	0.208
44.3481	5.5748	0.206
44.3741	5.3176	0.204
44.4001	5.0604	0.2019
44.4261	4.8033	0.1999
44.4521	4.5461	0.1979
44.4781	4.2889	0.1958
44.5041	4.0318	0.1938
44.5301	3.7746	0.1918
44.5561	3.5174	0.1897
44.5821	3.3079	0.1853
44.6081	3.213	0.1796
44.6341	3.1657	0.1715
44.6601	3.1184	0.1634
44.6861	3.0711	0.1553
44.7121	3.0238	0.1472
44.7381	2.9765	0.139
44.7641	2.9292	0.1309
44.7901	2.882	0.1228
44.8161	2.8347	0.1147
44.8421	2.7874	0.1066
44.8681	2.7401	0.0985
44.8941	2.6928	0.0904
44.9201	2.6455	0.0823
44.9461	2.5982	0.0742
44.9721	2.551	0.066
44.9981	2.5037	0.0579
45.0241	2.4564	0.0498
45.0501	2.4091	0.0417
45.0761	2.3529	0.0385
45.1021	2.2501	0.0377
45.1281	2.1383	0.0418
45.1541	2.0265	0.0459
45.1801	1.9148	0.05
45.2061	1.803	0.0541
45.2321	1.6913	0.0583
45.2581	1.5795	0.0624
45.2841	1.4678	0.0665
45.3101	1.356	0.0706
45.3361	1.2443	0.0747
45.3621	1.1325	0.0788
45.3881	1.0207	0.0829
45.4141	0.909	0.087
45.4401	0.7972	0.0911
45.4661	0.6855	0.0952
45.4921	0.5737	0.0994
45.5181	0.462	0.1035
45.5441	0.3502	0.1076
45.5701	0.2538	0.11
45.5961	0.2385	0.1117
45.6221	0.2385	0.1117
45.6481	0.2385	0.1117
45.6741	0.2385	0.1117
45.7001	0.2385	0.1117
45.7261	0.2385	0.1117
45.7521	0.2385	0.1117
45.7781	0.2385	0.1117
45.8041	0.2385	0.1117
45.8301	0.2385	0.1117
45.8561	0.2385	0.1117
45.8821	0.2385	0.1117
45.9081	0.2385	0.1117
45.9341	0.2385	0.1117
45.9601	0.2385	0.1117
45.9861	0.2385	0.1117
46.0121	0.2385	0.1117
46.0381	0.2385	0.1117
46.0641	0.2369	0.1942
46.0901	0.2271	0.3176
46.1161	0.2158	0.5235
46.1421	0.2044	0.7294
46.1681	0.1931	0.9353
46.1941	0.1817	1.1412
46.2201	0.1704	1.3471
46.2461	0.159	1.553
46.2721	0.1477	1.7589
46.2981	0.1364	1.9648
46.3241	0.125	2.1707
46.3501	0.1137	2.3766
46.3761	0.1023	2.5825
46.4021	0.091	2.7884
46.4281	0.0796	2.9943
46.4541	0.0683	3.2002
46.4801	0.0569	3.4061
46.5061	0.0456	3.612
46.5321	0.0342	3.8179
46.5581	0.0245	3.9775
46.5841	0.0231	4.0238
46.6101	0.0234	4.0238
46.6361	0.0236	4.0238
46.6621	0.0239	4.0238
46.6881	0.0241	4.0238
46.7141	0.0243	4.0238
46.7401	0.0246	4.0238
46.7661	0.0248	4.0238
46.7921	0.025	4.0238
46.8181	0.0253	4.0238
46.8441	0.0255	4.0238
46.8701	0.0258	4.0238
46.8961	0.026	4.0238
46.9221	0.0262	4.0238
46.9481	0.0265	4.0238
46.9741	0.0267	4.0238
47.0001	0.0269	4.0238
47.0261	0.0272	4.0238
47.0521	0.0274	3.9765
47.0781	0.0274	3.8133
47.1041	0.0274	3.6028
47.1301	0.0274	3.3922
47.1561	0.0274	3.1817
47.1821	0.0274	2.9712
47.2081	0.0274	2.7606
47.2341	0.0274	2.5501
47.2601	0.0274	2.3396
47.2861	0.0274	2.129
47.3121	0.0274	1.9185
47.3381	0.0274	1.708
47.3641	0.0274	1.4974
47.3901	0.0274	1.2869
47.4161	0.0274	1.0764
47.4421	0.0274	0.8658
47.4681	0.0274	0.6553
47.4941	0.0274	0.4448
47.5201	0.0274	0.2342
47.5461	0.0274	0.071
47.5721	0.0274	0.0237
47.5981	0.0274	0.0237
47.6241	0.0274	0.0237
47.6501	0.0274	0.0237
47.6761	0.0274	0.0237
47.7021	0.0274	0.0237
47.7281	0.0274	0.0237
47.7541	0.0274	0.0237
47.7801	0.0274	0.0237
47.8061	0.0274	0.0237
47.8321	0.0274	0.0237
47.8581	0.0274	0.0237
47.8841	0.0274	0.0237
47.9101	0.0274	0.0237
47.9361	0.0274	0.0237
47.9621	0.0274	0.0237
47.9881	0.0274	0.0237
48.0141	0.0274	0.0237
48.0401	0.0274	0.0238
48.0661	0.047	0.0639
48.0921	0.0666	0.1041
48.1181	0.0862	0.1443
48.1441	0.1058	0.1845
48.1701	0.1253	0.2248
48.1961	0.1449	0.265
48.2221	0.1645	0.3052
48.2481	0.1841	0.3454
48.2741	0.2037	0.3856
48.3001	0.2233	0.4932
48.3261	0.2429	0.5692
48.3521	0.2624	0.6106
48.3781	0.282	0.6521
48.4041	0.3016	0.6936
48.4301	0.3212	0.7351
48.4561	0.3408	0.7767
48.4821	0.3604	0.8182
48.5081	0.3799	0.8598
48.5341	0.3995	0.9014
48.5601	0.3839	0.953
48.5861	0.3683	1.0045
48.6121	0.3526	1.0561
48.6381	0.337	1.1077
48.6641	0.3214	1.1593
48.6901	0.3057	1.211
48.7161	0.2901	1.2627
48.7421	0.2745	1.3144
48.7681	0.2588	1.3662
48.7941	0.2432	1.418
48.8201	0.2276	1.4698
48.8461	0.212	1.5217
48.8721	0.1963	1.5736
48.8981	0.1807	1.6255
48.9241	0.1651	1.6775
48.9501	0.1494	1.7295
48.9761	0.1338	1.7815
49.0021	0.1182	1.8336
49.0281	0.1203	1.8858
49.0541	0.1627	1.8378
49.0801	0.2229	1.7899
49.1061	0.2831	1.742
49.1321	0.3433	1.6941
49.1581	0.4035	1.6463
49.1841	0.4637	1.5986
49.2101	0.5239	1.5509
49.2361	0.5841	1.5033
49.2621	0.6443	1.4557
49.2881	0.7045	1.4082
49.3141	0.7647	1.3607
49.3401	0.8249	1.3133
49.3661	0.8851	1.266
49.3921	0.9453	1.2187
49.4181	1.0055	1.1715
49.4441	1.0657	1.1244
49.4701	1.1259	1.0774
49.4961	1.1861	1.0304
49.5221	1.2386	0.9835
49.5481	1.2733	0.9453
49.5741	1.3002	0.9071
49.6001	1.3272	0.8691
49.6261	1.3541	0.8311
49.6521	1.381	0.7933
49.6781	1.408	0.7555
49.7041	1.4349	0.7178
49.7301	1.4619	0.6802
49.7561	1.4888	0.6428
49.7821	1.5158	0.6054
49.8081	1.5427	0.5681
49.8341	1.5696	0.531
49.8601	1.5966	0.494
49.8861	1.6235	0.4571
49.9121	1.6505	0.4203
49.9381	1.6774	0.3837
49.9641	1.7043	0.3472
49.9901	1.7313	0.3108
50.0161	1.7519	0.2747
50.0421	1.7582	0.28
50.0681	1.7582	0.2856
50.0941	1.7582	0.2914
50.1201	1.7582	0.2973
50.1461	1.7582	0.3034
50.1721	1.7582	0.3096
50.1981	1.7582	0.3161
50.2241	1.7582	0.3228
50.2501	1.7582	0.3297
50.2761	1.7582	0.3368
50.3021	1.7582	0.3442
50.3281	1.7582	0.3518
50.3541	1.7582	0.3596
50.3801	1.7582	0.3677
50.4061	1.7582	0.3761
50.4321	1.7582	0.3848
50.4581	1.7582	0.3938
50.4841	1.7582	0.4031
50.5101	1.7582	0.4128
50.5361	1.7582	0.4231
50.5621	1.7582	0.4338
50.5881	1.7582	0.4449
50.6141	1.7582	0.4563
50.6401	1.7582	0.4682
50.6661	1.7582	0.4806
50.6921	1.7582	0.4934
50.7181	1.7582	0.5067
50.7441	1.7582	0.5206
50.7701	1.7582	0.5349
50.7961	1.7582	0.5499
50.8221	1.7582	0.5654
50.8481	1.7582	0.5816
50.8741	1.7582	0.5985
50.9001	1.7582	0.6161
50.9261	1.7582	0.6344
50.9521	1.7582	0.6536
50.9781	1.7582	0.6736
51.0041	1.7485	0.6956
51.0301	1.7166	0.7213
51.0561	1.6749	0.749
51.0821	1.6332	0.7779
51.1081	1.5915	0.8079
51.1341	1.5498	0.8391
51.1601	1.5082	0.8717
51.1861	1.4665	0.9056
51.2121	1.4248	0.9411
51.2381	1.3831	0.9781
51.2641	1.3415	1.0169
51.2901	1.2998	1.0575
51.3161	1.2581	1.1001
51.3421	1.2164	1.1448
51.3681	1.1748	1.1918
51.3941	1.1331	1.2413
51.4201	1.0914	1.2935
51.4461	1.0497	1.3485
51.4721	1.0081	1.4067
51.4981	0.9781	1.4671
51.5241	0.9747	1.5282
51.5501	0.983	1.5922
51.5761	0.9913	1.6606
51.6021	0.9996	1.7337
51.6281	1.0079	1.8121
51.6541	1.0162	1.8961
51.6801	1.0245	1.9864
51.7061	1.0328	2.0836
51.7321	1.0411	2.1884
51.7581	1.0494	2.3017
51.7841	1.0577	2.4244
51.8101	1.066	2.5575
51.8361	1.0743	2.7024
51.8621	1.0826	2.8607
51.8881	1.0909	3.0343
51.9141	1.0992	3.2256
51.9401	1.1075	3.4378
51.9661	1.1158	3.675
51.9921	1.1222	3.9436
52.0181	1.1241	4.2526
52.0441	1.1241	4.6099
52.0701	1.1241	5.0269
52.0961	1.1241	5.5201
52.1221	1.1241	6.111
52.1481	1.1241	6.8266
52.1741	1.1241	7.7003
52.2001	1.1241	8.7723
52.2261	1.1241	10.0894
52.2521	1.1241	11.7045
52.2781	1.1241	13.6744
52.3041	1.1241	16.0571
52.3301	1.1241	18.9085
52.3561	1.1241	22.2769
52.3821	1.1241	26.1978
52.4081	1.1241	30.687
52.4341	1.1241	35.7344
52.4601	1.1241	41.2958
52.4861	1.1499	47.285
52.5121	1.2345	53.563
52.5381	1.3449	59.9277
52.5641	1.4553	66.1028
52.5901	1.5657	71.7361
52.6161	1.6761	76.4173
52.6421	1.7865	79.7277
52.6681	1.8969	81.3226
52.6941	2.0073	81.0205
52.7201	2.1177	78.858
52.7461	2.2281	75.0781
52.7721	2.3385	70.0588
52.7981	2.4489	64.223
52.8241	2.5593	57.9655
52.8501	2.6697	51.6143
52.8761	2.7801	45.4213
52.9021	2.8905	39.5674
52.9281	3.0009	34.1735
52.9541	3.1113	29.3116
52.9801	3.2092	25.0142
53.0061	3.2788	21.2824
53.0321	3.3359	18.0935
53.0581	3.3929	15.4072
53.0841	3.45	13.1723
53.1101	3.5071	11.3319
53.1361	3.5642	9.8277
53.1621	3.6213	8.6041
53.1881	3.6783	7.6102
53.2141	3.7354	6.801
53.2401	3.7925	6.1386
53.2661	3.8496	5.5917
53.2921	3.9067	5.1351
53.3181	3.9637	4.749
53.3441	4.0208	4.4183
53.3701	4.0779	4.1313
53.3961	4.135	3.8793
53.4221	4.1921	3.6558
53.4481	4.2491	3.4559
53.4741	4.2929	3.2757
53.5001	4.3062	3.1124
53.5261	4.3062	2.9638
53.5521	4.3062	2.828
53.5781	4.3062	2.7035
53.6041	4.3062	2.5892
53.6301	4.3062	2.4839
53.6561	4.3062	2.3868
53.6821	4.3062	2.2971
53.7081	4.3062	2.2141
53.7341	4.3062	2.1371
53.7601	4.3062	2.0658
53.7861	4.3062	1.9994
53.8121	4.3062	1.9377
53.8381	4.3062	1.8802
53.8641	4.3062	1.8267
53.8901	4.3062	1.7767
53.9161	4.3062	1.73
53.9421	4.3062	1.6864
53.9681	4.2619	1.6444
53.9941	4.1166	1.6021
54.0201	3.9411	1.5611
54.0461	3.7752	1.5223
54.0721	3.586	1.4855
54.0981	3.3968	1.4508
54.1241	3.2075	1.4178
54.1501	3.0183	1.3865
54.1761	2.8291	1.3567
54.2021	2.6399	1.3285
54.2281	2.4507	1.3016
54.2541	2.2615	1.276
54.2801	2.0723	1.2516
54.3061	1.8831	1.2283
54.3321	1.6939	1.2061
54.3581	1.5047	1.1849
54.3841	1.3156	1.1646
54.4101	1.1264	1.1453
54.4361	0.9373	1.1267
54.4621	0.7925	1.1077
54.4881	0.7486	1.0864
54.5141	0.7491	1.0645
54.5401	0.7496	1.0433
54.5661	0.7501	1.0227
54.5921	0.7507	1.0028
54.6181	0.7512	0.9834
54.6441	0.7517	0.9645
54.6701	0.7523	0.9461
54.6961	0.7529	0.9282
54.7221	0.7534	0.9108
54.7481	0.754	0.8938
54.7741	0.7546	0.8773
54.8001	0.7552	0.8611
54.8261	0.7558	0.8453
54.8521	0.7565	0.8298
54.8781	0.7571	0.8148
54.9041	0.7577	0.8
54.9301	0.7584	0.7855
54.9561	0.7591	0.77
54.9821	0.7598	0.7512
55.0081	0.7605	0.7313
55.0341	0.7612	0.7116
55.0601	0.7619	0.6922
55.0861	0.7626	0.6731
55.1121	0.7634	0.6541
55.1381	0.7642	0.6354
55.1641	0.7649	0.6169
55.1901	0.7657	0.5986
55.2161	0.7665	0.5805
55.2421	0.7674	0.5626
55.2681	0.7682	0.5448
55.2941	0.7691	0.5272
55.3201	0.77	0.5098
55.3461	0.7709	0.4926
55.3721	0.7718	0.4755
55.3981	0.7727	0.4585
55.4241	0.7737	0.4417
55.4501	0.7788	0.4277
55.4761	0.7934	0.4204
55.5021	0.8121	0.4159
55.5281	0.8309	0.4115
55.5541	0.8496	0.4072
55.5801	0.8685	0.403
55.6061	0.8873	0.399
55.6321	0.9061	0.395
55.6581	0.925	0.3912
55.6841	0.9439	0.3874
55.7101	0.9629	0.3838
55.7361	0.9818	0.3802
55.7621	1.0008	0.3767
55.7881	1.0198	0.3733
55.8141	1.0389	0.37
55.8401	1.058	0.3668
55.8661	1.0771	0.3637
55.8921	1.0962	0.3606
55.9181	1.1154	0.3576
55.9441	1.1433	0.3797
55.9701	1.191	0.4633
55.9961	1.2473	0.572
56.0221	1.3038	0.6808
56.0481	1.3603	0.7897
56.0741	1.4168	0.8986
56.1001	1.4733	1.0075
56.1261	1.5299	1.1166
56.1521	1.5866	1.2256
56.1781	1.6433	1.3348
56.2041	1.7	1.444
56.2301	1.7568	1.5532
56.2561	1.8136	1.6625
56.2821	1.8705	1.7718
56.3081	1.9274	1.8812
56.3341	1.9844	1.9906
56.3601	2.0415	2.1001
56.3861	2.0986	2.2096
56.4121	2.1558	2.3191
56.4381	2.2002	2.4037
56.4641	2.2155	2.4268
56.4901	2.218	2.425
56.5161	2.2206	2.4232
56.5421	2.2233	2.4214
56.5681	2.2261	2.4197
56.5941	2.2289	2.418
56.6201	2.2319	2.4163
56.6461	2.2349	2.4147
56.6721	2.238	2.4131
56.6981	2.2412	2.4115
56.7241	2.2445	2.41
56.7501	2.2479	2.4085
56.7761	2.2514	2.407
56.8021	2.2551	2.4055
56.8281	2.2588	2.4041
56.8541	2.2627	2.4027
56.8801	2.2667	2.4013
56.9061	2.2708	2.4
56.9321	2.2775	2.3986
56.9581	2.2901	2.3973
56.9841	2.3053	2.3961
57.0101	2.3206	2.3948
57.0361	2.3361	2.3936
57.0621	2.3518	2.3257
57.0881	2.3677	2.2908
57.1141	2.3838	2.2908
57.1401	2.4	2.2908
57.1661	2.4165	2.2908
57.1921	2.4332	2.2908
57.2181	2.4502	2.2908
57.2441	2.4674	2.2908
57.2701	2.4848	2.2908
57.2961	2.5025	2.2908
57.3221	2.5205	2.2908
57.3481	2.5388	2.2908
57.3741	2.5575	2.2908
57.4001	2.5764	2.2908
57.4261	2.5894	2.2682
57.4521	2.5884	2.1902
57.4781	2.5814	2.0897
57.5041	2.5749	1.9891
57.5301	2.5688	1.8885
57.5561	2.5632	1.7879
57.5821	2.5581	1.6874
57.6081	2.5535	1.5868
57.6341	2.5495	1.4862
57.6601	2.5461	1.3857
57.6861	2.5433	1.2851
57.7121	2.5413	1.1845
57.7381	2.54	1.0839
57.7641	2.5394	0.9834
57.7901	2.5398	0.8828
57.8161	2.541	0.7822
57.8421	2.5432	0.6817
57.8681	2.5464	0.5811
57.8941	2.5508	0.4805
57.9201	2.5602	0.3983
57.9461	2.5797	0.3609
57.9721	2.6044	0.3419
57.9981	2.6307	0.3228
58.0241	2.6586	0.3038
58.0501	2.6883	0.2848
58.0761	2.7199	0.2657
58.1021	2.7536	0.2467
58.1281	2.7896	0.2277
58.1541	2.8281	0.2087
58.1801	2.8694	0.1896
58.2061	2.9138	0.1706
58.2321	2.9615	0.1516
58.2581	3.0131	0.1325
58.2841	3.0689	0.1135
58.3101	3.1296	0.0945
58.3361	3.1959	0.0754
58.3621	3.2687	0.0564
58.3881	3.3492	0.0374
58.4141	3.4351	0.0226
58.4401	3.5232	0.0184
58.4661	3.6209	0.0184
58.4921	3.7352	0.0184
58.5181	3.8696	0.0184
58.5441	4.0291	0.0184
58.5701	4.2191	0.0184
58.5961	4.4467	0.0184
58.6221	4.7198	0.0184
58.6481	5.0478	0.0184
58.6741	5.4412	0.0184
58.7001	5.9115	0.0184
58.7261	6.471	0.0184
58.7521	7.1323	0.0184
58.7781	7.908	0.0184
58.8041	8.8096	0.0184
58.8301	9.8468	0.0184
58.8561	11.0271	0.0184
58.8821	12.3541	0.0184
58.9081	13.8267	0.0208
58.9341	15.4384	0.0292
58.9601	17.1754	0.04
58.9861	19.0157	0.0509
59.0121	20.9271	0.0617
59.0381	22.8657	0.0726
59.0641	24.7744	0.0834
59.0901	26.5817	0.0943
59.1161	28.2034	0.1051
59.1421	29.5475	0.116
59.1681	30.524	0.1268
59.1941	31.0582	0.1377
59.2201	31.1052	0.1485
59.2461	30.6596	0.1593
59.2721	29.7567	0.1702
59.2981	28.4649	0.181
59.3241	26.8718	0.1919
59.3501	25.0701	0.2027
59.3761	23.1466	0.2136
59.4021	21.1802	0.2298
59.4281	19.2367	0.2591
59.4541	17.3583	0.2938
59.4801	15.5759	0.3285
59.5061	13.9143	0.3632
59.5321	12.3888	0.3979
59.5581	11.0081	0.4325
59.5841	9.7743	0.4672
59.6101	8.6848	0.5019
59.6361	7.7332	0.5366
59.6621	6.9101	0.5713
59.6881	6.2044	0.606
59.7141	5.6038	0.6407
59.7401	5.0957	0.6754
59.7661	4.6675	0.7101
59.7921	4.3075	0.7447
59.8181	4.005	0.7794
59.8441	3.7502	0.8141
59.8701	3.5349	0.8488
59.8961	3.3561	0.8834
59.9221	3.2132	0.9179
59.9481	3.0958	0.9524
59.9741	2.9958	0.9868
60.0001	2.91	1.0212
60.0261	2.8358	1.0556
60.0521	2.7711	1.0901
60.0781	2.7145	1.1245
60.1041	2.6648	1.1589
60.1301	2.6208	1.1933
60.1561	2.5819	1.2278
60.1821	2.5473	1.2622
60.2081	2.5167	1.2966
60.2341	2.4896	1.3311
60.2601	2.4656	1.3655
60.2861	2.4445	1.3999
60.3121	2.4259	1.4343
60.3381	2.4097	1.4688
60.3641	2.3956	1.5032
60.3901	2.3793	1.5399
60.4161	2.3552	1.5821
60.4421	2.3286	1.6266
60.4681	2.3035	1.671
60.4941	2.2798	1.7155
60.5201	2.2574	1.7599
60.5461	2.2363	1.8044
60.5721	2.2163	1.8489
60.5981	2.1974	1.8933
60.6241	2.1795	1.9378
60.6501	2.1625	1.9823
60.6761	2.1463	2.0267
60.7021	2.131	2.0712
60.7281	2.1164	2.1157
60.7541	2.1025	2.1601
60.7801	2.0893	2.2046
60.8061	2.0767	2.2491
60.8321	2.0647	2.2935
60.8581	2.0532	2.338
60.8841	2.0225	2.3725
60.9101	1.9474	2.3824
60.9361	1.853	2.3824
60.9621	1.7591	2.3824
60.9881	1.6656	2.3824
61.0141	1.5724	2.3824
61.0401	1.4796	2.3824
61.0661	1.3872	2.3824
61.0921	1.2951	2.3824
61.1181	1.2033	2.3824
61.1441	1.1117	2.3824
61.1701	1.0205	2.3824
61.1961	0.9295	2.3824
61.2221	0.8388	2.3824
61.2481	0.7483	2.3824
61.2741	0.6581	2.3824
61.3001	0.568	2.3824
61.3261	0.4782	2.3824
61.3521	0.3885	2.3824
61.3781	0.3188	2.3694
61.4041	0.2941	2.3243
61.4301	0.2893	2.2661
61.4561	0.2847	2.208
61.4821	0.2803	2.1498
61.5081	0.276	2.0917
61.5341	0.2718	2.0335
61.5601	0.2678	1.9754
61.5861	0.2639	1.9172
61.6121	0.2601	1.8591
61.6381	0.2564	1.8009
61.6641	0.2529	1.7428
61.6901	0.2495	1.6846
61.7161	0.2461	1.6265
61.7421	0.2429	1.5683
61.7681	0.2398	1.5102
61.7941	0.2367	1.452
61.8201	0.2338	1.3939
61.8461	0.2309	1.3357
61.8721	0.23	1.2776
61.8981	0.2332	1.2561
61.9241	0.2384	1.2347
61.9501	0.2436	1.2133
[truncated: 696 more rows]
