# Supplementary material for: HDTMS-, Polybutadiene-, and Benzotriazole-Modified Polylactic-Based Resin for Solar Cells Encapsulation with Exceptional Environmental Stability of MAPI Perovskite Films
Source: Molecules. 2026 Jan 26;31(3):427. doi: 10.3390/molecules31030427 (PMC12898383; doi:10.3390/molecules31030427)
Supplement: Supplementary file 1 [file molecules-31-00427-s001.zip › S5.xlsx]

## Sheet: Feuil1
2 Theta (degree)	Intensity Initial (a.u)	Intensity 2M-PLA (a.u)
10.0021	16.2109	2.8225
10.0281	15.864	2.832
10.0541	15.2782	2.8419
10.0801	14.6925	2.8523
10.1061	14.1071	2.863
10.1321	13.5217	2.8742
10.1581	12.9366	2.8859
10.1841	12.3517	2.8981
10.2101	11.7669	2.9109
10.2361	11.1825	2.9242
10.2621	10.5982	2.9381
10.2881	10.0142	2.9526
10.3141	9.4305	2.9678
10.3401	8.847	2.9838
10.3661	8.2639	3.0005
10.3921	7.6811	3.018
10.4181	7.0986	3.0364
10.4441	6.5165	3.0557
10.4701	5.9349	3.0761
10.4961	5.5633	3.0628
10.5221	5.2898	3.0166
10.5481	5.2265	2.9369
10.5741	5.1637	2.8586
10.6001	5.1015	2.7816
10.6261	5.04	2.7062
10.6521	4.979	2.6324
10.6781	4.9189	2.5604
10.7041	4.8594	2.4903
10.7301	4.8009	2.4222
10.7561	4.7432	2.3564
10.7821	4.6866	2.293
10.8081	4.6311	2.2323
10.8341	4.5767	2.1744
10.8601	4.5237	2.1197
10.8861	4.4721	2.0684
10.9121	4.4222	2.0209
10.9381	4.3739	1.9775
10.9641	4.3276	1.9386
10.9901	4.2834	1.9314
11.0161	4.2416	1.9559
11.0421	4.2025	2.0132
11.0681	4.1663	2.0773
11.0941	4.1334	2.1491
11.1201	4.1043	2.2294
11.1461	4.0793	2.3192
11.1721	4.0592	2.4198
11.1981	4.0444	2.5326
11.2241	4.0358	3.6249
11.2501	4.0344	3.9547
11.2761	4.041	4.1343
11.3021	4.0571	4.335
11.3281	4.0843	4.5599
11.3541	4.1242	4.8127
11.3801	4.1793	5.0979
11.4061	4.2524	5.4211
11.4321	4.3468	5.7888
11.4581	4.467	6.2095
11.4841	4.6355	6.7017
11.5101	6.9423	7.2791
11.5361	9.8762	7.9607
11.5621	10.3081	8.7665
11.5881	10.8272	9.7398
11.6141	11.4712	10.951
11.6401	12.3064	12.5158
11.6661	13.4484	14.6206
11.6921	15.0901	17.5527
11.7181	17.5279	21.7268
11.7441	21.169	27.6914
11.7701	26.4945	36.0964
11.7961	33.9576	47.602
11.8221	43.8129	62.725
11.8481	55.8898	81.6298
11.8741	69.3129	103.878
11.9001	82.1764	128.121
11.9261	91.4585	151.737
11.9521	94.0174	170.667
11.9781	88.8153	180.264
12.0041	77.921	177.638
12.0301	64.7116	163.679
12.0561	51.8468	142.346
12.0821	40.7929	118.191
12.1081	32.1064	94.6668
12.1341	25.7586	73.8211
12.1601	21.3907	56.5843
12.1861	18.5198	43.1125
12.2121	16.6841	33.0679
12.2381	15.5177	25.8531
12.2641	14.7676	20.7993
12.2901	14.2754	17.2932
12.3161	13.9486	14.842
12.3421	13.7354	13.0871
12.3681	13.6059	11.787
12.3941	13.5425	10.7883
12.4201	13.5335	9.9967
12.4461	13.571	9.355
12.4721	13.6492	8.8272
12.4981	13.7636	8.3899
12.5241	13.911	8.0268
12.5501	14.089	7.7258
12.5761	14.2959	7.4777
12.6021	14.5303	7.2751
12.6281	14.7916	7.1121
12.6541	15.0793	6.9841
12.6801	15.3933	6.8872
12.7061	15.7338	6.8182
12.7321	16.1011	6.7747
12.7581	16.4961	6.7544
12.7841	16.9195	6.7558
12.8101	17.3726	6.7776
12.8361	17.8565	6.8187
12.8621	18.3728	6.8784
12.8881	18.9233	6.9561
12.9141	19.51	7.0515
12.9401	20.1351	7.1644
12.9661	20.8013	7.2949
12.9921	21.5113	7.4432
13.0181	22.2684	7.6095
13.0441	23.0757	7.7944
13.0701	23.9371	7.9986
13.0961	24.8568	8.2228
13.1221	25.8397	8.468
13.1481	26.891	8.7355
13.1741	28.0166	9.0265
13.2001	29.223	9.3428
13.2261	30.5175	9.686
13.2521	31.9085	10.0582
13.2781	33.4051	10.4618
13.3041	35.0177	10.8995
13.3301	36.7579	11.3743
13.3561	38.6391	11.8896
13.3821	40.6762	12.4495
13.4081	42.8863	13.0583
13.4341	45.2887	13.7213
13.4601	47.9182	14.4444
13.4861	50.7936	15.2341
13.5121	53.9509	16.0984
13.5381	57.412	17.0461
13.5641	61.2164	18.0876
13.5901	65.4102	19.2351
13.6161	70.0477	20.5025
13.6421	75.1924	21.9064
13.6681	80.92	23.4665
13.6941	87.3206	25.2062
13.7201	94.5026	27.1541
13.7461	102.599	29.346
13.7721	111.774	31.8275
13.7981	122.241	34.6599
13.8241	134.285	37.9287
13.8501	148.307	41.7571
13.8761	164.9	46.3276
13.9021	184.971	51.9125
13.9281	209.929	58.9148
13.9541	241.946	67.9174
13.9801	284.286	79.7351
14.0061	341.648	95.4559
14.0321	420.417	116.454
14.0581	528.679	144.349
14.0841	675.795	180.896
14.1101	871.37	227.785
14.1361	1123.59	286.356
14.1621	1437.22	357.251
14.1881	1810.45	440.004
14.2141	2232.14	532.587
14.2401	2677.95	630.847
14.2661	3106.21	727.861
14.2921	3457.08	813.521
14.3181	3662.88	875.363
14.3441	3674.53	901.824
14.3701	3488.9	887.233
14.3961	3150.89	834.849
14.4221	2727.81	755.01
14.4481	2281.37	660.294
14.4741	1855.37	561.627
14.5001	1475.89	466.697
14.5261	1155.35	380.673
14.5521	896.323	306.135
14.5781	694.765	243.902
14.6041	542.725	193.624
14.6301	430.632	154.133
14.6561	349.029	123.813
14.6821	289.652	100.906
14.7081	245.918	83.7392
14.7341	212.948	70.8587
14.7601	187.337	61.0913
14.7861	166.806	53.5442
14.8121	149.88	47.5699
14.8381	135.605	42.7165
14.8641	123.362	38.6768
14.8901	112.732	35.2447
14.9161	103.422	32.2813
14.9421	95.2109	29.6913
14.9681	87.9304	27.4072
14.9941	81.4445	25.3791
15.0201	75.6423	23.5684
15.0461	70.432	21.9448
15.0721	65.7364	20.4832
15.0981	61.4906	19.163
15.1241	57.6396	17.9667
15.1501	54.1364	16.8793
15.1761	50.9407	15.8883
15.2021	48.0178	14.9827
15.2281	45.3378	14.1531
15.2541	42.8747	13.3913
15.2801	40.6059	12.6902
15.3061	38.5116	12.0435
15.3321	36.5745	11.446
15.3581	34.7793	10.8926
15.3841	33.1126	10.3794
15.4101	31.5625	9.9024
15.4361	30.1184	9.4696
15.4621	28.7709	9.0781
15.4881	27.5117	8.7251
15.5141	26.3332	8.3973
15.5401	25.2286	8.0924
15.5661	24.1921	7.8086
15.5921	23.2181	7.5442
15.6181	22.3017	7.2977
15.6441	21.4384	7.0676
15.6701	20.6244	6.8528
15.6961	19.8558	6.652
15.7221	19.1294	6.4643
15.7481	18.4422	6.2887
15.7741	17.7915	6.1243
15.8001	17.1746	5.9704
15.8261	16.5893	5.8263
15.8521	16.0335	5.6912
15.8781	15.5052	5.5647
15.9041	15.0027	5.4461
15.9301	14.5345	5.3432
15.9561	14.0936	5.2555
15.9821	13.684	5.1827
16.0081	13.2943	5.1159
16.0341	12.9234	5.0549
16.0601	12.5701	4.9994
16.0861	12.2334	4.9489
16.1121	11.9123	4.9033
16.1381	11.6059	4.8621
16.1641	11.3135	4.8253
16.1901	11.0342	4.7925
16.2161	10.7674	4.7635
16.2421	10.5124	4.7381
16.2681	10.2685	4.7161
16.2941	10.0352	4.6974
16.3201	9.8119	4.6818
16.3461	9.5981	4.6691
16.3721	9.3934	4.6591
16.3981	9.1972	4.6518
16.4241	9.0083	4.6268
16.4501	8.8251	4.5843
16.4761	8.6484	4.524
16.5021	8.4787	4.4658
16.5281	8.3158	4.4097
16.5541	8.1592	4.3555
16.5801	8.0088	4.3032
16.6061	7.8642	4.2527
16.6321	7.7252	4.2039
16.6581	7.5915	4.1568
16.6841	7.4629	4.1111
16.7101	7.3392	4.067
16.7361	7.2202	4.0243
16.7621	7.1056	3.983
16.7881	6.9953	3.9429
16.8141	6.8892	3.9042
16.8401	6.7869	3.8666
16.8661	6.6885	3.8302
16.8921	6.5937	3.7948
16.9181	6.4845	3.7816
16.9441	6.3711	3.7712
16.9701	6.243	3.7828
16.9961	6.118	3.7953
17.0221	5.996	3.8087
17.0481	5.8769	3.823
17.0741	5.7605	3.8381
17.1001	5.6468	3.8541
17.1261	5.5356	3.8708
17.1521	3.373	3.8883
17.1781	0.7367	3.9064
17.2041	0.7151	3.9253
17.2301	0.6935	3.9449
17.2561	0.6718	3.9651
17.2821	0.6502	3.9859
17.3081	0.6286	4.0073
17.3341	0.6069	4.0293
17.3601	0.5853	4.0519
17.3861	0.5637	4.075
17.4121	0.6022	4.0866
17.4381	0.6666	4.0789
17.4641	0.7911	4.0597
17.4901	0.9157	3.091
17.5161	1.0402	2.9197
17.5421	1.1648	2.9197
17.5681	1.2893	2.9197
17.5941	1.4139	2.9197
17.6201	1.5385	2.9197
17.6461	1.663	2.9197
17.6721	1.7876	2.9197
17.6981	1.9121	2.9197
17.7241	2.0367	2.9197
17.7501	2.1612	2.9197
17.7761	2.2858	2.9197
17.8021	2.4103	2.9197
17.8281	2.5349	2.9197
17.8541	2.6595	2.9197
17.8801	2.784	2.9197
17.9061	2.8555	2.9197
17.9321	2.9042	2.9197
17.9581	2.8998	2.9197
17.9841	2.8955	2.9197
18.0101	2.8911	2.9197
18.0361	2.8867	2.9197
18.0621	2.8824	2.9197
18.0881	2.878	2.9197
18.1141	2.8736	2.9197
18.1401	2.8693	2.9197
18.1661	2.8649	2.9197
18.1921	2.8605	2.9197
18.2181	2.8562	2.9197
18.2441	2.8518	2.9197
18.2701	2.8474	2.9197
18.2961	2.8431	2.9197
18.3221	2.8387	2.9197
18.3481	2.8343	2.9197
18.3741	2.83	2.9197
18.4001	2.8274	2.9283
18.4261	2.8256	2.9509
18.4521	2.8256	2.9821
18.4781	2.8256	3.0133
18.5041	2.8256	3.0445
18.5301	2.8256	3.0757
18.5561	2.8256	3.1069
18.5821	2.8256	3.1381
18.6081	2.8256	3.1693
18.6341	2.8256	3.2005
18.6601	2.8256	3.2317
18.6861	2.8256	3.2629
18.7121	2.8256	3.2941
18.7381	2.8256	3.3253
18.7641	2.8256	3.3565
18.7901	2.8256	3.3877
18.8161	2.8256	3.4189
18.8421	2.8256	3.4501
18.8681	2.8256	3.4813
18.8941	2.7615	3.5149
18.9201	2.7142	3.5525
18.9461	2.6029	3.5926
18.9721	2.4915	3.8137
18.9981	2.3802	3.8832
19.0241	2.3534	3.9284
19.0501	2.2663	3.9737
19.0761	2.1577	4.0193
19.1021	2.0491	4.0651
19.1281	1.9407	4.1111
19.1541	1.8323	4.1574
19.1801	1.7241	4.2039
19.2061	1.616	4.2506
19.2321	1.508	4.2976
19.2581	1.4002	4.3449
19.2841	1.2925	4.3925
19.3101	1.185	4.4405
19.3361	1.0776	4.4887
19.3621	0.9704	4.5374
19.3881	0.9244	4.5568
19.4141	0.9634	4.5557
19.4401	0.9952	4.5254
19.4661	1.0033	4.4956
19.4921	1.0124	4.4663
19.5181	1.0227	4.4375
19.5441	1.0343	4.4092
19.5701	1.0474	4.3815
19.5961	1.0621	4.3545
19.6221	1.0788	4.328
19.6481	1.0976	4.3023
19.6741	1.119	4.2774
19.7001	1.1432	4.2532
19.7261	1.1709	4.2299
19.7521	1.2026	4.2076
19.7781	1.2391	4.1862
19.8041	1.2813	4.166
19.8301	1.3303	4.1469
19.8561	1.3879	4.129
19.8821	1.4589	4.1153
19.9081	1.5423	4.1052
19.9341	1.6454	4.0994
19.9601	1.7703	4.0954
19.9861	1.9239	4.0933
20.0121	2.1164	4.0932
20.0381	2.3629	4.0953
20.0641	2.6866	4.0999
20.0901	3.1245	4.1073
20.1161	3.7393	4.1175
20.1421	4.6489	4.1311
20.1681	6.1539	4.1482
20.1941	9.3171	4.1693
20.2201	17.4936	4.1948
20.2461	36.8286	4.2253
20.2721	69.1343	4.2613
20.2981	94.0435	4.3034
20.3241	80.973	4.3524
20.3501	48.6616	4.4092
20.3761	24.1435	4.4686
20.4021	12.2911	4.5336
20.4281	7.6504	4.6037
20.4541	5.7304	4.6869
20.4801	4.7383	4.7851
20.5061	4.1448	4.9006
20.5321	3.7763	5.0362
20.5581	3.5531	5.1953
20.5841	3.4312	5.3819
20.6101	3.3844	5.6012
20.6361	3.3973	5.8593
20.6621	3.4613	6.164
20.6881	3.5721	6.5251
20.7141	3.7288	6.9552
20.7401	3.9338	7.4713
20.7661	4.1924	8.0974
20.7921	4.5141	8.8705
20.8181	4.9149	9.8519
20.8441	5.4229	11.1485
20.8701	6.088	12.9484
20.8961	6.9992	15.5699
20.9221	8.3099	19.5135
20.9481	10.2658	25.4892
20.9741	13.2218	34.3741
21.0001	17.6272	47.0579
21.0261	23.9526	64.1613
21.0521	32.5492	85.6481
21.0781	43.4491	110.348
21.1041	56.1166	135.352
21.1301	69.1329	155.513
21.1561	79.9191	164.489
21.1821	85.1905	158.715
21.2081	82.8171	140.583
21.2341	73.9459	116.16
21.2601	61.5701	90.9996
21.2861	48.6149	68.5108
21.3121	36.9504	50.2304
21.3381	27.4402	36.4258
21.3641	20.2574	26.6003
21.3901	15.1578	19.9032
21.4161	11.7015	15.4377
21.4421	9.4197	12.4478
21.4681	7.9147	10.384
21.4941	6.8968	8.8884
21.5201	6.1769	7.7459
21.5461	5.6416	6.8333
21.5721	5.2261	6.0802
21.5981	4.8935	5.4449
21.6241	4.622	4.9007
21.6501	4.3977	4.4293
21.6761	4.211	4.0171
21.7021	4.0549	3.6536
21.7281	3.9239	3.3307
21.7541	3.8139	3.0418
21.7801	3.7213	2.7817
21.8061	3.6436	2.5459
21.8321	3.5784	2.3311
21.8581	3.5239	2.1868
21.8841	3.4786	2.0458
21.9101	3.4413	1.9244
21.9361	3.411	1.8149
21.9621	3.3866	1.7157
21.9881	3.3676	1.6256
22.0141	3.3531	1.5436
22.0401	3.3428	1.4687
22.0661	3.3362	1.4001
22.0921	3.3327	1.3373
22.1181	3.3322	1.2796
22.1441	3.3342	1.2264
22.1701	3.3386	1.1774
22.1961	3.345	1.1322
22.2221	3.3534	1.0903
22.2481	3.3634	1.0515
22.2741	3.375	1.0156
22.3001	3.388	0.9822
22.3261	3.4023	0.9511
22.3521	3.397	0.9292
22.3781	3.4021	0.9243
22.4041	3.3875	0.9283
22.4301	3.3737	0.9339
22.4561	3.3608	0.9411
22.4821	3.3487	0.9498
22.5081	3.3372	0.9598
22.5341	3.3264	0.9712
22.5601	3.3162	0.9837
22.5861	3.3066	0.9974
22.6121	3.2975	1.0121
22.6381	3.2888	1.0279
22.6641	3.2807	1.0446
22.6901	3.2729	1.0622
22.7161	3.2655	1.1502
22.7421	3.2926	2.8395
22.7681	3.3352	2.8749
22.7941	3.334	2.9113
22.8201	3.3337	2.9487
22.8461	3.2199	2.993
22.8721	3.208	3.0424
22.8981	3.0828	3.0987
22.9241	2.9587	3.1559
22.9501	2.8358	3.214
22.9761	2.7142	3.2731
23.0021	2.5941	3.3331
23.0281	2.4757	3.3939
23.0541	2.3593	3.4558
23.0801	2.2453	3.5185
23.1061	2.1339	3.5825
23.1321	2.0258	3.6487
23.1581	1.9217	3.7146
23.1841	1.8223	3.7816
23.2101	1.7289	3.8497
23.2361	1.6429	3.9191
23.2621	1.5663	3.9896
23.2881	1.5021	4.0615
23.3141	1.454	4.1348
23.3401	1.5419	4.6336
23.3661	1.4766	5.2429
23.3921	1.631	6.4343
23.4181	1.9136	7.6525
23.4441	2.2976	8.8727
23.4701	2.7952	10.0951
23.4961	3.5908	11.32
23.5221	5.1481	12.5479
23.5481	8.9786	13.7793
23.5741	18.3391	15.015
23.6001	35.8759	16.2565
23.6261	54.8672	17.5062
23.6521	57.1792	18.771
23.6781	39.5238	20.0813
23.7041	20.6596	21.5548
23.7301	10.0287	23.3245
23.7561	5.6244	24.9379
23.7821	3.8984	25.7027
23.8081	3.0658	26.5295
23.8341	2.5705	27.2368
23.8601	2.2504	27.7681
23.8861	2.0398	27.898
23.9121	1.9042	28.0563
23.9381	1.8244	28.2453
23.9641	1.7898	28.4731
23.9901	1.796	28.7544
24.0161	1.8434	29.1145
24.0421	1.9371	29.5946
24.0681	2.0886	30.2579
24.0941	2.3183	31.1947
24.1201	2.6624	32.523
24.1461	3.1889	34.3798
24.1721	4.0613	36.9
24.1981	5.8287	40.1827
24.2241	10.2698	44.2458
24.2501	21.0844	48.973
24.2761	40.8877	54.0487
24.3021	61.0965	58.8803
24.3281	61.5275	62.2274
24.3541	41.5693	63.239
24.3801	21.4483	61.3045
24.4061	10.3265	57.1185
24.4321	5.718	51.5963
24.4581	3.8631	45.665
24.4841	2.9268	39.9796
24.5101	2.3403	34.9083
24.5361	1.9024	30.6044
24.5621	1.5641	27.0742
24.5881	1.3444	24.2322
24.6141	1.1732	21.948
24.6401	1.0361	20.0832
24.6661	0.9235	18.515
24.6921	0.829	17.147
24.7181	0.7482	15.9106
24.7441	0.6778	14.7602
24.7701	0.6157	13.6673
24.7961	0.5601	12.6144
24.8221	0.5211	11.8453
24.8481	0.4726	11.2704
24.8741	0.4388	10.9682
24.9001	0.408	10.6811
24.9261	0.3795	10.4067
24.9521	0.4045	10.1432
24.9781	0.4134	9.8892
25.0041	0.3919	9.6435
25.0301	0.3716	9.4051
25.0561	0.3525	9.1732
25.0821	0.3344	8.9472
25.1081	0.3172	8.7266
25.1341	0.3008	8.5109
25.1601	0.285	8.2997
25.1861	0.2699	8.0927
25.2121	0.2145	7.8897
25.2381	0.1594	7.6905
25.2641	0.1503	7.4948
25.2901	0.1412	7.3026
25.3161	0.1457	7.1749
25.3421	0.1339	7.182
25.3681	0.1358	7.2534
25.3941	0.1377	7.3279
25.4201	0.1397	7.4054
25.4461	0.1419	7.4861
25.4721	0.1442	7.5697
25.4981	0.1466	7.6565
25.5241	0.1491	7.7462
25.5501	0.1518	7.8391
25.5761	0.1546	7.9351
25.6021	0.1575	8.0342
25.6281	0.1606	8.1365
25.6541	0.1639	8.2421
25.6801	0.1674	8.3509
25.7061	0.171	8.4632
25.7321	0.1749	8.5789
25.7581	0.1789	8.6982
25.7841	0.1832	8.8212
25.8101	0.1885	8.9412
25.8361	0.1934	9.0421
25.8621	0.1994	9.1403
25.8881	0.2056	9.2425
25.9141	0.2122	9.349
25.9401	0.2191	9.4598
25.9661	0.2263	9.5752
25.9921	0.2339	9.6951
26.0181	0.2418	9.8199
26.0441	0.2502	9.9497
26.0701	0.259	10.0846
26.0961	0.2683	10.2249
26.1221	0.2782	10.3707
26.1481	0.2885	10.5223
26.1741	0.2995	10.6799
26.2001	0.3111	10.8437
26.2261	0.3234	11.014
26.2521	0.3364	11.191
26.2781	0.3502	11.3751
26.3041	0.9305	11.5677
26.3301	2.5884	11.7724
26.3561	2.6545	11.9862
26.3821	2.7233	12.2084
26.4081	2.7951	12.4392
26.4341	2.8701	12.6791
26.4601	2.9485	13.0528
26.4861	3.0304	13.326
26.5121	3.1163	13.6038
26.5381	3.2063	13.8932
26.5641	3.3008	14.1948
26.5901	3.4001	14.5093
26.6161	3.5046	14.8374
26.6421	3.6147	15.1798
26.6681	3.731	15.5374
26.6941	3.854	15.9111
26.7201	3.9842	16.3018
26.7461	4.1224	16.7108
26.7721	4.2694	17.1392
26.7981	4.4262	17.5937
26.8241	4.5937	18.0891
26.8501	4.7732	18.6138
26.8761	4.9661	19.1237
26.9021	5.1742	19.6985
26.9281	5.3993	20.3091
26.9541	5.644	20.9537
26.9801	5.9109	21.6361
27.0061	6.2038	22.361
27.0321	6.527	23.1343
27.0581	6.8864	23.9637
27.0841	7.2904	24.8597
27.1101	7.7509	25.8364
27.1361	8.287	26.9143
27.1621	8.9288	28.1238
27.1881	9.7243	29.5125
27.2141	10.7476	31.1601
27.2401	12.1083	33.2216
27.2661	13.957	36.1238
27.2921	16.484	41.3537
27.3181	19.9041	53.0809
27.3441	24.4243	77.6737
27.3701	30.2031	114.754
27.3961	37.2786	139.2
27.4221	45.4234	120.576
27.4481	54.2013	86.3933
27.4741	62.7435	63.3223
27.5001	69.7398	53.4474
27.5261	73.6967	50.6736
27.5521	73.6243	50.5929
27.5781	69.6756	51.5373
27.6041	63.0332	53.0271
27.6301	55.1908	54.9093
27.6561	47.3651	57.1227
27.6821	40.3302	59.6454
27.7081	34.4845	62.4794
27.7341	29.9564	65.6445
27.7601	26.6931	69.1756
27.7861	24.5355	73.1233
27.8121	23.2798	77.5543
27.8381	22.7241	82.5537
27.8641	22.6974	88.2277
27.8901	23.0708	94.7064
27.9161	23.7575	102.147
27.9421	24.706	110.737
27.9681	25.892	120.695
27.9941	27.3102	132.276
28.0201	28.9697	145.768
28.0461	30.8902	161.495
28.0721	33.1012	179.808
28.0981	35.6417	201.085
28.1241	38.5616	225.722
28.1501	41.9242	254.116
28.1761	45.8093	286.659
28.2021	50.3196	323.713
28.2281	55.5903	365.596
28.2541	61.8084	412.559
28.2801	69.2492	464.76
28.3061	78.3452	522.24
28.3321	89.8106	584.899
28.3581	104.845	652.349
28.3841	125.428	724.351
28.4101	154.678	800.086
28.4361	197.161	878.564
28.4621	258.963	958.483
28.4881	347.252	1038.18
28.5141	469.108	1115.59
28.5401	629.554	1188.27
28.5661	828.938	1253.45
28.5921	1059.74	1308.16
28.6181	1302.7	1349.55
28.6441	1522.92	1375.19
28.6701	1671.73	1383.45
28.6961	1704.25	1373.79
28.7221	1608.76	1346.85
28.7481	1416.63	1304.31
28.7741	1178.72	1248.67
28.8001	938.186	1182.8
28.8261	721.616	1109.69
28.8521	541.661	1032.03
28.8781	401.327	952.257
28.9041	297.48	872.409
28.9301	223.727	794.119
28.9561	172.719	718.661
28.9821	137.726	646.997
29.0081	113.412	579.814
29.0341	95.9793	517.568
29.0601	82.9403	460.514
29.0861	72.7613	408.741
29.1121	64.5261	362.197
29.1381	57.6872	320.714
29.1641	51.9052	284.037
29.1901	46.956	251.843
29.2161	42.6816	223.766
29.2421	38.9635	199.413
29.2681	35.7097	178.386
29.2941	32.8468	160.29
29.3201	30.3154	144.749
29.3461	28.0669	131.413
29.3721	26.0613	119.96
29.3981	24.2654	110.103
29.4241	22.6513	101.592
29.4501	21.1958	94.2077
29.4761	19.8791	87.7638
29.5021	18.6844	82.1037
29.5281	17.5976	77.0969
29.5541	16.6062	72.6357
29.5801	15.6999	68.6321
29.6061	14.8695	65.0144
29.6321	14.1071	61.7246
29.6581	13.4058	58.7157
29.6841	12.7597	55.9496
29.7101	12.1635	53.3957
29.7361	11.6126	51.0286
29.7621	11.103	48.8277
29.7881	10.6311	46.7757
29.8141	10.1938	44.8582
29.8401	9.7883	43.063
29.8661	9.4123	41.3796
29.8921	9.0635	39.7987
29.9181	8.7401	38.3126
29.9441	8.4404	36.9142
29.9701	8.1631	35.5972
29.9961	7.907	34.3562
30.0221	7.6709	33.1863
30.0481	7.4832	32.0831
30.0741	7.3038	31.0427
30.1001	7.1245	30.0619
30.1261	6.9126	29.1378
30.1521	6.738	28.2679
30.1781	6.6139	27.4504
30.2041	6.5081	26.6838
30.2301	6.4218	25.9673
30.2561	6.3562	25.3018
30.2821	6.3138	24.6911
30.3081	6.2983	24.1341
30.3341	6.3802	23.6337
30.3601	6.5106	23.196
30.3861	6.6237	22.8324
30.4121	6.805	22.5642
30.4381	7.0765	22.434
30.4641	7.4665	22.5245
30.4901	8.0104	22.9854
30.5161	8.7498	24.0558
30.5421	9.73	26.0598
30.5681	10.997	29.3404
30.5941	12.5917	34.1185
30.6201	14.5429	40.2857
30.6461	16.8598	47.1352
30.6721	19.5224	53.0481
30.6981	22.4715	55.6483
30.7241	25.597	53.4484
30.7501	28.7233	47.4437
30.7761	31.6002	39.9512
30.8021	33.9117	32.8108
30.8281	35.3281	26.9333
30.8541	35.6042	22.553
30.8801	34.6798	19.5113
30.9061	32.7083	17.4807
30.9321	29.9887	16.1238
30.9581	26.8558	15.1772
30.9841	23.5994	14.4687
31.0101	20.435	13.8994
31.0361	17.5056	13.4166
31.0621	14.3426	12.9927
31.0881	10.5091	12.6125
31.1141	8.6677	12.2666
31.1401	7.1694	11.9487
31.1661	5.9788	11.6541
31.1921	5.0518	11.3793
31.2181	4.3422	11.1214
31.2441	3.8061	10.8694
31.2701	3.4048	10.5889
31.2961	3.1063	10.3112
31.3221	2.8855	10.0437
31.3481	2.7236	9.7856
31.3741	2.6071	9.5361
31.4001	2.5268	9.2942
31.4261	2.4766	9.0596
31.4521	2.453	8.8315
31.4781	2.454	8.6097
31.5041	2.4792	8.3935
31.5301	2.5294	8.1827
31.5561	2.6061	7.977
31.5821	2.7124	7.7761
31.6081	2.8523	7.5796
31.6341	3.0317	7.3874
31.6601	3.2583	7.1992
31.6861	3.5431	7.0148
31.7121	3.9011	6.8341
31.7381	4.3545	6.6658
31.7641	4.9388	6.5422
31.7901	5.7189	6.4307
31.8161	6.8232	6.3222
31.8421	8.5092	6.2166
31.8681	11.2584	6.1139
31.8941	15.8592	6.0138
31.9201	23.3755	5.9163
31.9461	34.875	5.8213
31.9721	50.8521	5.7287
31.9981	70.3742	5.6384
32.0241	89.98	5.5503
32.0501	103.16	5.4643
32.0761	103.505	5.3804
32.1021	90.8011	5.2986
32.1281	71.3048	5.2186
32.1541	51.658	5.1405
32.1801	35.4669	5.0642
32.2061	23.7528	4.9897
32.2321	16.0649	4.9172
32.2581	11.3458	4.8482
32.2841	8.5215	4.781
32.3101	6.7884	4.7155
32.3361	5.6521	4.6514
32.3621	4.8469	4.5887
32.3881	4.2402	4.5275
32.4141	3.7652	4.4676
32.4401	3.3852	4.409
32.4661	3.0773	4.3518
32.4921	2.826	4.2957
32.5181	2.6199	4.2409
32.5441	2.4506	4.1873
32.5701	2.3118	4.1348
32.5961	2.1986	4.0404
32.6221	2.1074	3.985
32.6481	2.0352	3.937
32.6741	1.9799	3.89
32.7001	1.9399	3.8439
32.7261	1.9177	3.7988
32.7521	1.9049	3.7545
32.7781	1.9085	3.7111
32.8041	1.925	3.6686
32.8301	1.9543	3.627
32.8561	1.997	3.5861
32.8821	2.0542	3.546
32.9081	2.1274	3.5068
32.9341	2.2187	3.4682
32.9601	2.3318	3.4304
32.9861	2.4717	3.3934
33.0121	2.646	3.357
33.0381	2.8655	3.3213
33.0641	3.1455	3.2863
33.0901	3.5073	3.252
33.1161	3.9789	3.2183
33.1421	4.5962	3.1852
33.1681	5.4026	3.1527
33.1941	6.448	3.1208
33.2201	7.7852	3.0896
33.2461	9.4654	3.0588
33.2721	11.5312	3.0287
33.2981	14.0082	2.9991
33.3241	16.8951	2.97
33.3501	20.1535	2.9414
33.3761	23.6949	2.9134
33.4021	27.3663	2.8858
33.4281	30.9342	2.8588
33.4541	34.0795	2.8322
33.4801	36.4252	2.8061
33.5061	37.6187	2.7804
33.5321	37.4543	2.7552
33.5581	35.9612	2.7305
33.5841	33.3901	2.7061
33.6101	30.1083	2.6822
33.6361	26.4835	2.6587
33.6621	22.8155	2.6356
33.6881	19.3181	2.6129
33.7141	16.1282	2.5906
33.7401	13.3217	2.5686
33.7661	10.9275	2.5471
33.7921	8.8766	2.5259
33.8181	7.1978	2.505
33.8441	5.9212	2.4845
33.8701	4.9233	2.4644
33.8961	4.1514	2.4445
33.9221	3.5568	2.4251
33.9481	3.0977	2.4059
33.9741	2.7399	2.387
34.0001	2.4568	2.3685
34.0261	2.2284	2.3503
34.0521	2.0403	2.3323
34.0781	1.8824	2.3147
34.1041	1.7473	2.2973
34.1301	1.6301	2.2803
34.1561	1.5272	2.2635
34.1821	1.4362	2.2469
34.2081	1.3551	2.2307
34.2341	1.2824	2.2147
34.2601	1.2171	2.1989
34.2861	1.1581	2.1834
34.3121	1.0953	2.1682
34.3381	1.0158	2.1532
34.3641	0.9725	2.1384
34.3901	0.933	2.1239
34.4161	0.897	2.1096
34.4421	0.8642	2.0955
34.4681	0.8341	2.0817
34.4941	0.8066	2.0681
34.5201	0.7814	2.0546
34.5461	0.7582	2.0414
34.5721	0.7369	2.0284
34.5981	0.7173	1.9467
34.6241	0.6992	0.2798
34.6501	0.6825	0.2823
34.6761	0.6672	0.2848
34.7021	0.653	0.2878
34.7281	0.6399	0.3015
34.7541	0.6279	0.3157
34.7801	0.6167	0.3299
34.8061	0.6064	0.3441
34.8321	0.5969	0.3583
34.8581	0.5881	0.3725
34.8841	0.5799	0.3867
34.9101	0.5724	0.4009
34.9361	0.5655	0.4151
34.9621	0.5591	0.4293
34.9881	0.5533	0.4434
35.0141	0.5478	0.4576
35.0401	0.5429	0.4718
35.0661	0.5383	0.486
35.0921	0.5342	0.5002
35.1181	0.5303	0.5144
35.1441	0.5269	0.5286
35.1701	0.5237	0.5428
35.1961	0.5616	0.5579
35.2221	0.5689	0.5958
35.2481	0.6173	0.6346
35.2741	0.6659	0.6734
35.3001	0.7148	0.7122
35.3261	0.7638	0.7509
35.3521	0.8131	0.7897
35.3781	0.8626	0.8285
35.4041	0.9122	0.8673
35.4301	0.9621	0.9061
35.4561	1.0121	0.9449
35.4821	1.0622	0.9837
35.5081	1.1126	1.0225
35.5341	1.163	1.0613
35.5601	1.2136	1.1001
35.5861	1.2643	1.1389
35.6121	1.3152	1.1777
35.6381	1.3661	1.2165
35.6641	1.4172	1.2553
35.6901	1.4384	1.297
35.7161	1.4656	1.4083
35.7421	1.4629	1.5225
35.7681	1.4603	1.6367
35.7941	1.4578	1.7509
35.8201	1.4553	1.8652
35.8461	1.453	1.9794
35.8721	1.4507	2.0936
35.8981	1.4485	2.2078
35.9241	1.4464	2.322
35.9501	1.4443	2.4362
35.9761	1.4423	2.5505
36.0021	1.4404	2.6647
36.0281	1.4385	2.7789
36.0541	1.4367	2.8931
36.0801	1.4349	3.0073
36.1061	1.4332	3.1215
36.1321	1.4316	3.2357
36.1581	1.4299	3.35
36.1841	1.4041	3.4598
36.2101	1.383	3.4642
36.2361	1.3377	3.4642
36.2621	1.2925	3.4642
36.2881	1.2472	3.4642
36.3141	1.2021	3.4642
36.3401	1.1569	3.4642
36.3661	1.1118	3.4642
36.3921	1.0667	3.4642
36.4181	1.0217	3.4642
36.4441	0.9767	3.4642
36.4701	0.9317	3.4642
36.4961	0.8867	3.4642
36.5221	0.8418	3.4642
36.5481	0.7969	3.4642
36.5741	0.752	3.4642
36.6001	0.7072	3.4642
36.6261	0.6624	3.4642
36.6521	0.6176	3.4642
36.6781	0.5971	3.4642
36.7041	0.5719	3.4642
36.7301	0.571	3.4642
36.7561	0.5701	3.4642
36.7821	0.5693	3.4642
36.8081	0.5684	3.4642
36.8341	0.5676	3.4642
36.8601	0.5668	3.4642
36.8861	0.5661	3.4642
36.9121	0.5653	3.4642
36.9381	0.5646	3.4642
36.9641	0.5638	3.4642
36.9901	0.5345	3.4642
37.0161	0.5161	3.4642
37.0421	0.5161	3.4642
37.0681	0.5161	3.4642
37.0941	0.5161	3.4642
37.1201	0.5161	3.4642
37.1461	0.5161	3.4642
37.1721	0.5125	3.4627
37.1981	0.5095	3.4245
37.2241	0.503	3.3849
37.2501	0.4964	3.3452
37.2761	0.5693	3.3055
37.3021	0.5796	3.2659
37.3281	0.5745	3.2262
37.3541	0.5694	3.1866
37.3801	0.5644	3.1469
37.4061	0.5593	3.1072
37.4321	0.5544	3.0676
37.4581	0.5494	3.0279
37.4841	0.5445	2.9883
37.5101	0.5396	2.9486
37.5361	0.5348	2.9089
37.5621	0.5301	2.8693
37.5881	0.5253	2.8296
37.6141	0.5206	2.79
37.6401	0.516	2.7503
37.6661	0.5393	2.7069
37.6921	0.5571	2.5724
37.7181	0.6029	2.4342
37.7441	0.6488	2.2961
37.7701	0.6947	2.1579
37.7961	0.7406	2.0197
37.8221	0.7866	1.8815
37.8481	0.8327	1.7433
37.8741	0.8789	1.6051
37.9001	0.9251	1.4669
37.9261	0.9714	1.3287
37.9521	1.0177	1.1905
37.9781	1.0642	1.0523
38.0041	1.1107	0.9141
38.0301	1.1573	0.7759
38.0561	1.2039	0.6377
38.0821	1.2507	0.4995
38.1081	1.2976	0.3613
38.1341	1.3445	0.2231
38.1601	1.3589	0.0902
38.1861	1.3514	0.0849
38.2121	1.3113	0.0849
38.2381	1.2714	0.0849
38.2641	1.2315	0.0849
38.2901	1.1918	0.0849
38.3161	1.1522	0.0849
38.3421	1.1127	0.0849
38.3681	1.0734	0.0849
38.3941	1.0342	0.0849
38.4201	0.9952	0.0849
38.4461	0.9563	0.0849
38.4721	0.9176	0.0849
38.4981	0.879	0.0849
38.5241	0.8407	0.0849
38.5501	0.8025	0.0849
38.5761	0.7645	0.0849
38.6021	0.7268	0.0849
38.6281	0.6892	0.0849
38.6541	0.6667	0.0853
38.6801	0.6544	0.0937
38.7061	0.6572	0.1024
38.7321	0.6603	0.1112
38.7581	0.6636	0.1199
38.7841	0.6672	0.1286
38.8101	0.6712	0.1374
38.8361	0.6754	0.1461
38.8621	0.68	0.1549
38.8881	0.685	0.1636
38.9141	0.6903	0.1724
38.9401	0.6961	0.1811
38.9661	0.7023	0.1898
38.9921	0.7089	0.1986
39.0181	0.7161	0.2073
39.0441	0.7237	0.2161
39.0701	0.7319	0.2248
39.0961	0.7406	0.2335
39.1221	0.75	0.2423
39.1481	0.7555	0.2512
39.1741	0.7585	0.2642
39.2001	0.7578	0.2773
39.2261	0.7578	0.2904
39.2521	0.7586	0.3036
39.2781	0.7604	0.3167
39.3041	0.7632	0.3298
39.3301	0.767	0.343
39.3561	0.7719	0.3561
39.3821	0.778	0.3693
39.4081	0.7854	0.3824
39.4341	0.7942	0.3955
39.4601	0.8046	0.4087
39.4861	0.8165	0.4218
39.5121	0.8303	0.4349
39.5381	0.8459	0.4481
39.5641	0.8637	0.4612
39.5901	0.8837	0.4743
39.6161	0.9062	0.4875
39.6421	0.9375	0.5006
39.6681	0.9758	0.5138
39.6941	1.0235	0.5269
39.7201	1.0747	0.54
39.7461	1.1299	0.5532
39.7721	1.1894	0.5663
39.7981	1.2537	0.5794
39.8241	1.3233	0.5926
39.8501	1.3988	0.6057
39.8761	1.4809	0.6188
39.9021	1.5704	0.632
39.9281	1.6681	0.6451
39.9541	1.775	0.6583
39.9801	1.8925	0.6714
40.0061	2.0219	0.6845
40.0321	2.1649	0.6977
40.0581	2.3235	0.7108
40.0841	2.5003	0.7239
40.1101	2.6985	0.7371
40.1361	2.9292	0.7502
40.1621	3.196	0.7633
40.1881	3.5095	0.7765
40.2141	3.8744	0.7896
40.2401	4.3077	0.8028
40.2661	4.8332	0.8159
40.2921	5.4846	0.829
40.3181	6.3074	0.8422
40.3441	7.3617	0.8553
40.3701	8.7234	0.8684
40.3961	10.4833	0.8816
40.4221	12.7442	0.8947
40.4481	15.6135	0.9078
40.4741	19.1923	0.921
40.5001	23.5612	0.9341
40.5261	28.7625	0.9473
40.5521	34.7803	0.9604
40.5781	41.5188	0.9735
40.6041	48.776	0.9867
40.6301	56.2125	0.9998
40.6561	63.3212	1.0129
40.6821	69.4228	1.0261
40.7081	73.7412	1.0392
40.7341	75.5979	1.0523
40.7601	74.6671	1.0655
40.7861	71.1236	1.0786
40.8121	65.5587	1.0918
40.8381	58.7403	1.1049
40.8641	51.3892	1.118
40.8901	44.0695	1.1312
40.9161	37.1725	1.1443
40.9421	30.9419	1.1574
40.9681	25.5054	1.1706
40.9941	20.9029	1.1837
41.0201	17.109	1.1969
41.0461	14.0538	1.21
41.0721	11.6411	1.2231
41.0981	9.7643	1.2363
41.1241	8.3184	1.2494
41.1501	7.2081	1.2701
41.1761	6.3526	1.2908
41.2021	5.6866	1.3115
41.2281	5.1601	1.3322
41.2541	4.7359	1.3529
41.2801	4.387	1.3736
41.3061	4.0945	1.3942
41.3321	3.8453	1.4149
41.3581	3.6301	1.4356
41.3841	3.4423	1.4563
41.4101	3.2773	1.477
41.4361	3.1313	1.4977
41.4621	3.0018	1.5184
41.4881	2.8866	1.5391
41.5141	2.7837	1.5598
41.5401	2.6918	1.5805
41.5661	2.6095	1.6012
41.5921	2.5359	1.6219
41.6181	2.4698	1.6426
41.6441	2.4106	1.6426
41.6701	2.3575	1.6426
41.6961	2.3099	1.6426
41.7221	2.2673	1.6426
41.7481	2.2291	1.6426
41.7741	2.195	1.6426
41.8001	2.1646	1.6426
41.8261	2.1375	1.6426
41.8521	2.1134	1.6426
41.8781	2.0922	1.6426
41.9041	2.0735	1.6426
41.9301	2.0571	1.6426
41.9561	2.0429	1.6426
41.9821	2.0306	1.6426
42.0081	2.0202	1.6426
42.0341	2.0114	1.6426
42.0601	2.0042	1.6426
42.0861	1.9984	1.6426
42.1121	2.0069	1.6426
42.1381	2.0845	1.6064
42.1641	2.1761	1.5702
42.1901	2.2688	1.534
42.2161	2.3625	1.4978
42.2421	2.4572	1.4616
42.2681	2.5527	1.4254
42.2941	2.649	1.3892
42.3201	2.7461	1.353
42.3461	2.8439	1.3168
42.3721	2.9423	1.2806
42.3981	3.0414	1.2445
42.4241	3.1411	1.2083
42.4501	3.2413	1.1721
42.4761	3.342	1.1359
42.5021	3.4433	1.0997
42.5281	3.545	1.0635
42.5541	3.6471	1.0273
42.5801	3.7497	0.9911
42.6061	3.8424	0.9549
42.6321	3.9109	0.9549
42.6581	3.9695	0.9549
42.6841	4.0285	0.9549
42.7101	4.0877	0.9549
42.7361	4.1473	0.9549
42.7621	4.2072	0.9549
42.7881	4.2673	0.9549
42.8141	4.3277	0.9549
42.8401	4.3883	0.9549
42.8661	4.4491	0.9549
42.8921	4.5102	0.9549
42.9181	4.58	0.9549
42.9441	4.7195	0.9549
42.9701	4.7889	0.9549
42.9961	4.8596	0.9549
43.0221	4.9317	0.9549
43.0481	5.0055	0.9549
43.0741	5.0814	0.9549
43.1001	5.1844	0.9549
43.1261	5.35	0.973
43.1521	5.5441	0.9911
43.1781	5.743	1.0091
43.2041	5.9479	1.0272
43.2301	6.1609	1.0452
43.2561	6.3845	1.0633
43.2821	6.6229	1.0814
43.3081	6.882	1.0994
43.3341	7.1715	1.1175
43.3601	7.5072	1.1356
43.3861	7.9166	1.1536
43.4121	8.4514	1.1717
43.4381	9.2178	1.1898
43.4641	10.5075	1.2078
43.4901	13.6651	1.2259
43.5161	24.506	1.2439
43.5421	51.7613	1.262
43.5681	73.4926	1.2801
43.5941	46.7133	1.2981
43.6201	21.4573	1.2981
43.6461	13.2432	1.2981
43.6721	11.0376	1.2981
43.6981	10.0959	1.2981
43.7241	9.5637	1.2981
43.7501	9.232	1.2981
43.7761	9.0116	1.2981
43.8021	8.8577	1.2981
43.8281	8.7459	1.2981
43.8541	8.6621	1.2981
43.8801	8.5976	1.2981
43.9061	8.5468	1.2981
43.9321	8.5059	1.2981
43.9581	8.4726	1.2981
43.9841	8.4449	1.2981
44.0101	8.4217	1.2981
44.0361	8.402	1.2981
44.0621	8.385	1.2981
44.0881	8.312	1.2981
44.1141	8.1003	1.2981
44.1401	7.8318	1.2981
44.1661	7.5646	1.2981
44.1921	7.2906	1.2981
44.2181	6.8763	1.2981
44.2441	6.6035	1.2981
44.2701	6.3463	1.2981
44.2961	6.0891	1.2981
44.3221	5.832	1.2981
44.3481	5.5748	1.2981
44.3741	5.3176	1.2981
44.4001	5.0604	1.2981
44.4261	4.8033	1.2981
44.4521	4.5461	1.2981
44.4781	4.2889	1.2981
44.5041	4.0318	1.2981
44.5301	3.7746	1.2981
44.5561	3.5174	1.2981
44.5821	3.3079	1.2981
44.6081	3.213	1.3385
44.6341	3.1657	1.3789
44.6601	3.1184	1.4193
44.6861	3.0711	1.4596
44.7121	3.0238	1.5
44.7381	2.9765	1.5404
44.7641	2.9292	1.5807
44.7901	2.882	1.6211
44.8161	2.8347	1.6615
44.8421	2.7874	1.7019
44.8681	2.7401	1.7422
44.8941	2.6928	1.7826
44.9201	2.6455	1.823
44.9461	2.5982	1.8633
44.9721	2.551	1.9037
44.9981	2.5037	1.9441
45.0241	2.4564	1.9845
45.0501	2.4091	2.0248
45.0761	2.3529	2.0652
45.1021	2.2501	2.0652
45.1281	2.1383	2.0652
45.1541	2.0265	2.0652
45.1801	1.9148	2.0652
45.2061	1.803	2.0652
45.2321	1.6913	2.0652
45.2581	1.5795	2.0652
45.2841	1.4678	2.0652
45.3101	1.356	2.0652
45.3361	1.2443	2.0652
45.3621	1.1325	2.0652
45.3881	1.0207	2.0652
45.4141	0.909	2.0652
45.4401	0.7972	2.0652
45.4661	0.6855	2.0652
45.4921	0.5737	2.0652
45.5181	0.462	2.0652
45.5441	0.3502	2.0652
45.5701	0.2538	2.0652
45.5961	0.2385	2.0044
45.6221	0.2385	1.9437
45.6481	0.2385	1.8829
45.6741	0.2385	1.8222
45.7001	0.2385	1.7614
45.7261	0.2385	1.7007
45.7521	0.2385	1.6399
45.7781	0.2385	1.5791
45.8041	0.2385	1.5184
45.8301	0.2385	1.4576
45.8561	0.2385	1.3969
45.8821	0.2385	1.3361
45.9081	0.2385	1.2753
45.9341	0.2385	1.2146
45.9601	0.2385	1.1538
45.9861	0.2385	1.0931
46.0121	0.2385	1.0323
46.0381	0.2385	0.9715
46.0641	0.2369	0.9108
46.0901	0.2271	0.9016
46.1161	0.2158	0.8924
46.1421	0.2044	0.8832
46.1681	0.1931	0.874
46.1941	0.1817	0.8648
46.2201	0.1704	0.8556
46.2461	0.159	0.8464
46.2721	0.1477	0.8372
46.2981	0.1364	0.828
46.3241	0.125	0.8188
46.3501	0.1137	0.8096
46.3761	0.1023	0.8004
46.4021	0.091	0.7912
46.4281	0.0796	0.7819
46.4541	0.0683	0.7727
46.4801	0.0569	0.7635
46.5061	0.0456	0.7543
46.5321	0.0342	0.7451
46.5581	0.0245	0.7359
46.5841	0.0231	0.7359
46.6101	0.0234	0.7359
46.6361	0.0236	0.7359
46.6621	0.0239	0.7359
46.6881	0.0241	0.7359
46.7141	0.0243	0.7359
46.7401	0.0246	0.7359
46.7661	0.0248	0.7359
46.7921	0.025	0.7359
46.8181	0.0253	0.7359
46.8441	0.0255	0.7359
46.8701	0.0258	0.7359
46.8961	0.026	0.7359
46.9221	0.0262	0.7359
46.9481	0.0265	0.7359
46.9741	0.0267	0.7359
47.0001	0.0269	0.7359
47.0261	0.0272	0.7359
47.0521	0.0274	0.7359
47.0781	0.0274	0.7471
47.1041	0.0274	0.7583
47.1301	0.0274	0.7696
47.1561	0.0274	0.7808
47.1821	0.0274	0.792
47.2081	0.0274	0.8032
47.2341	0.0274	0.8144
47.2601	0.0274	0.8256
47.2861	0.0274	0.8368
47.3121	0.0274	0.848
47.3381	0.0274	0.8592
47.3641	0.0274	0.8704
47.3901	0.0274	0.8816
47.4161	0.0274	0.8928
47.4421	0.0274	0.904
47.4681	0.0274	0.9152
47.4941	0.0274	0.9264
47.5201	0.0274	0.9376
47.5461	0.0274	0.9488
47.5721	0.0274	1.0988
47.5981	0.0274	1.2487
47.6241	0.0274	1.3987
47.6501	0.0274	1.5486
47.6761	0.0274	1.6986
47.7021	0.0274	1.8485
47.7281	0.0274	1.9985
47.7541	0.0274	2.1484
47.7801	0.0274	2.2984
47.8061	0.0274	2.4483
47.8321	0.0274	2.5983
47.8581	0.0274	2.7482
47.8841	0.0274	2.8982
47.9101	0.0274	3.0481
47.9361	0.0274	3.1981
47.9621	0.0274	3.3481
47.9881	0.0274	3.498
48.0141	0.0274	3.648
48.0401	0.0274	3.7979
48.0661	0.047	3.648
48.0921	0.0666	3.498
48.1181	0.0862	3.3481
48.1441	0.1058	3.1981
48.1701	0.1253	3.0481
48.1961	0.1449	2.8982
48.2221	0.1645	2.7482
48.2481	0.1841	2.5983
48.2741	0.2037	2.4483
48.3001	0.2233	2.2984
48.3261	0.2429	2.1484
48.3521	0.2624	1.9985
48.3781	0.282	1.8485
48.4041	0.3016	1.6986
48.4301	0.3212	1.5486
48.4561	0.3408	1.3987
48.4821	0.3604	1.2487
48.5081	0.3799	1.0988
48.5341	0.3995	0.9488
48.5601	0.3839	1.1277
48.5861	0.3683	1.3066
48.6121	0.3526	1.4854
48.6381	0.337	1.6643
48.6641	0.3214	1.8432
48.6901	0.3057	2.022
48.7161	0.2901	2.2009
48.7421	0.2745	2.3798
48.7681	0.2588	2.5586
48.7941	0.2432	2.7375
48.8201	0.2276	2.9164
48.8461	0.212	3.0953
48.8721	0.1963	3.2741
48.8981	0.1807	3.453
48.9241	0.1651	3.6319
48.9501	0.1494	3.8107
48.9761	0.1338	3.9896
49.0021	0.1182	4.1685
49.0281	0.1203	4.3473
49.0541	0.1627	4.1718
49.0801	0.2229	3.9964
49.1061	0.2831	3.8209
49.1321	0.3433	3.6454
49.1581	0.4035	3.4699
49.1841	0.4637	3.2944
49.2101	0.5239	3.1189
49.2361	0.5841	2.9434
49.2621	0.6443	2.7679
49.2881	0.7045	2.5924
49.3141	0.7647	2.4169
49.3401	0.8249	2.2414
49.3661	0.8851	2.0659
49.3921	0.9453	1.8905
49.4181	1.0055	1.715
49.4441	1.0657	1.5395
49.4701	1.1259	1.364
49.4961	1.1861	1.1885
49.5221	1.2386	1.013
49.5481	1.2733	1.013
49.5741	1.3002	1.013
49.6001	1.3272	1.013
49.6261	1.3541	1.013
49.6521	1.381	1.013
49.6781	1.408	1.013
49.7041	1.4349	1.013
49.7301	1.4619	1.013
49.7561	1.4888	1.013
49.7821	1.5158	1.013
49.8081	1.5427	1.013
49.8341	1.5696	1.013
49.8601	1.5966	1.013
49.8861	1.6235	1.013
49.9121	1.6505	1.013
49.9381	1.6774	1.013
49.9641	1.7043	1.013
49.9901	1.7313	1.013
50.0161	1.7519	1.013
50.0421	1.7582	1.0038
50.0681	1.7582	0.9947
50.0941	1.7582	0.9855
50.1201	1.7582	0.9763
50.1461	1.7582	0.9671
50.1721	1.7582	0.958
50.1981	1.7582	0.9488
50.2241	1.7582	0.9396
50.2501	1.7582	0.9305
50.2761	1.7582	0.9213
50.3021	1.7582	0.9121
50.3281	1.7582	0.9029
50.3541	1.7582	0.8938
50.3801	1.7582	0.8846
50.4061	1.7582	0.8754
50.4321	1.7582	0.8663
50.4581	1.7582	0.8571
50.4841	1.7582	0.8479
50.5101	1.7582	0.8387
50.5361	1.7582	0.8387
50.5621	1.7582	0.8387
50.5881	1.7582	0.8387
50.6141	1.7582	0.8387
50.6401	1.7582	0.8387
50.6661	1.7582	0.8387
50.6921	1.7582	0.8387
50.7181	1.7582	0.8387
50.7441	1.7582	0.8387
50.7701	1.7582	0.8387
50.7961	1.7582	0.8387
50.8221	1.7582	0.8387
50.8481	1.7582	0.8387
50.8741	1.7582	0.8387
50.9001	1.7582	0.8387
50.9261	1.7582	0.8387
50.9521	1.7582	0.8387
50.9781	1.7582	0.8387
51.0041	1.7485	0.8387
51.0301	1.7166	0.8387
51.0561	1.6749	0.8387
51.0821	1.6332	0.8387
51.1081	1.5915	0.8387
51.1341	1.5498	0.8387
51.1601	1.5082	0.8387
51.1861	1.4665	0.8387
51.2121	1.4248	0.8387
51.2381	1.3831	0.8387
51.2641	1.3415	0.8387
51.2901	1.2998	0.8387
51.3161	1.2581	0.8387
51.3421	1.2164	0.8387
51.3681	1.1748	0.8387
51.3941	1.1331	0.8387
51.4201	1.0914	0.8387
51.4461	1.0497	0.8387
51.4721	1.0081	0.8387
51.4981	0.9781	0.8387
51.5241	0.9747	0.8045
51.5501	0.983	0.7704
51.5761	0.9913	0.7362
51.6021	0.9996	0.702
51.6281	1.0079	0.6678
51.6541	1.0162	0.6336
51.6801	1.0245	0.5994
51.7061	1.0328	0.5652
51.7321	1.0411	0.531
51.7581	1.0494	0.4968
51.7841	1.0577	0.4626
51.8101	1.066	0.4284
51.8361	1.0743	0.3942
51.8621	1.0826	0.36
51.8881	1.0909	0.3258
51.9141	1.0992	0.2916
51.9401	1.1075	0.2574
51.9661	1.1158	0.2232
51.9921	1.1222	0.189
52.0181	1.1241	0.1793
52.0441	1.1241	0.1697
52.0701	1.1241	0.16
52.0961	1.1241	0.1504
52.1221	1.1241	0.1407
52.1481	1.1241	0.1311
52.1741	1.1241	0.1214
52.2001	1.1241	0.1118
52.2261	1.1241	0.1021
52.2521	1.1241	0.0924
52.2781	1.1241	0.0828
52.3041	1.1241	0.0731
52.3301	1.1241	0.0635
52.3561	1.1241	0.0538
52.3821	1.1241	0.0442
52.4081	1.1241	0.0345
52.4341	1.1241	0.0249
52.4601	1.1241	0.0152
52.4861	1.1499	0.0055
52.5121	1.2345	0.0152
52.5381	1.3449	0.0249
52.5641	1.4553	0.0345
52.5901	1.5657	0.0442
52.6161	1.6761	0.0538
52.6421	1.7865	0.0635
52.6681	1.8969	0.0731
52.6941	2.0073	0.0828
52.7201	2.1177	0.0924
52.7461	2.2281	0.1021
52.7721	2.3385	0.1118
52.7981	2.4489	0.1214
52.8241	2.5593	0.1311
52.8501	2.6697	0.1407
52.8761	2.7801	0.1504
52.9021	2.8905	0.16
52.9281	3.0009	0.1697
52.9541	3.1113	0.1793
52.9801	3.2092	0.189
53.0061	3.2788	0.1799
53.0321	3.3359	0.1708
53.0581	3.3929	0.1617
53.0841	3.45	0.1527
53.1101	3.5071	0.1436
53.1361	3.5642	0.1345
53.1621	3.6213	0.1254
53.1881	3.6783	0.1163
53.2141	3.7354	0.1072
53.2401	3.7925	0.0982
53.2661	3.8496	0.0891
53.2921	3.9067	0.08
53.3181	3.9637	0.0709
53.3441	4.0208	0.0618
53.3701	4.0779	0.0527
53.3961	4.135	0.0436
53.4221	4.1921	0.0346
53.4481	4.2491	0.0255
53.4741	4.2929	0.0164
53.5001	4.3062	0.0347
53.5261	4.3062	0.053
53.5521	4.3062	0.0714
53.5781	4.3062	0.0897
53.6041	4.3062	0.108
53.6301	4.3062	0.1264
53.6561	4.3062	0.1447
53.6821	4.3062	0.163
53.7081	4.3062	0.1813
53.7341	4.3062	0.1997
53.7601	4.3062	0.218
53.7861	4.3062	0.2363
53.8121	4.3062	0.2546
53.8381	4.3062	0.273
53.8641	4.3062	0.2913
53.8901	4.3062	0.3096
53.9161	4.3062	0.3279
53.9421	4.3062	0.3463
53.9681	4.2619	0.3646
53.9941	4.1166	0.3646
54.0201	3.9411	0.3646
54.0461	3.7752	0.3646
54.0721	3.586	0.3646
54.0981	3.3968	0.3646
54.1241	3.2075	0.3646
54.1501	3.0183	0.3646
54.1761	2.8291	0.3646
54.2021	2.6399	0.3646
54.2281	2.4507	0.3646
54.2541	2.2615	0.3646
54.2801	2.0723	0.3646
54.3061	1.8831	0.3646
54.3321	1.6939	0.3646
54.3581	1.5047	0.3646
54.3841	1.3156	0.3646
54.4101	1.1264	0.3646
54.4361	0.9373	0.3646
54.4621	0.7925	0.3646
54.4881	0.7486	0.3646
54.5141	0.7491	0.3646
54.5401	0.7496	0.3646
54.5661	0.7501	0.3646
54.5921	0.7507	0.3646
54.6181	0.7512	0.3646
54.6441	0.7517	0.3646
54.6701	0.7523	0.3646
54.6961	0.7529	0.3646
54.7221	0.7534	0.3646
54.7481	0.754	0.3646
54.7741	0.7546	0.3646
54.8001	0.7552	0.3646
54.8261	0.7558	0.3646
54.8521	0.7565	0.3646
54.8781	0.7571	0.3646
54.9041	0.7577	0.3646
54.9301	0.7584	0.3646
54.9561	0.7591	0.3646
54.9821	0.7598	0.3508
55.0081	0.7605	0.3369
55.0341	0.7612	0.3231
55.0601	0.7619	0.3093
55.0861	0.7626	0.2955
55.1121	0.7634	0.2816
55.1381	0.7642	0.2678
55.1641	0.7649	0.254
55.1901	0.7657	0.2402
55.2161	0.7665	0.2263
55.2421	0.7674	0.2125
55.2681	0.7682	0.1987
55.2941	0.7691	0.1848
55.3201	0.77	0.171
55.3461	0.7709	0.1572
55.3721	0.7718	0.1434
55.3981	0.7727	0.1295
55.4241	0.7737	0.1157
55.4501	0.7788	0.1019
55.4761	0.7934	0.1019
55.5021	0.8121	0.1019
55.5281	0.8309	0.1019
55.5541	0.8496	0.1019
55.5801	0.8685	0.1019
55.6061	0.8873	0.1019
55.6321	0.9061	0.1019
55.6581	0.925	0.1019
55.6841	0.9439	0.1019
55.7101	0.9629	0.1019
55.7361	0.9818	0.1019
55.7621	1.0008	0.1019
55.7881	1.0198	0.1019
55.8141	1.0389	0.1019
55.8401	1.058	0.1019
55.8661	1.0771	0.1019
55.8921	1.0962	0.1019
55.9181	1.1154	0.1019
55.9441	1.1433	0.1019
55.9701	1.191	0.162
55.9961	1.2473	0.2221
56.0221	1.3038	0.2822
56.0481	1.3603	0.3423
56.0741	1.4168	0.4024
56.1001	1.4733	0.4625
56.1261	1.5299	0.5226
56.1521	1.5866	0.5827
56.1781	1.6433	0.6428
56.2041	1.7	0.7029
56.2301	1.7568	0.763
56.2561	1.8136	0.8231
56.2821	1.8705	0.8832
56.3081	1.9274	0.9433
56.3341	1.9844	1.0034
56.3601	2.0415	1.0636
56.3861	2.0986	1.1237
56.4121	2.1558	1.1838
56.4381	2.2002	1.2439
56.4641	2.2155	1.2439
56.4901	2.218	1.2439
56.5161	2.2206	1.2439
56.5421	2.2233	1.2439
56.5681	2.2261	1.2439
56.5941	2.2289	1.2439
56.6201	2.2319	1.2439
56.6461	2.2349	1.2439
56.6721	2.238	1.2439
56.6981	2.2412	1.2439
56.7241	2.2445	1.2439
56.7501	2.2479	1.2439
56.7761	2.2514	1.2439
56.8021	2.2551	1.2439
56.8281	2.2588	1.2439
56.8541	2.2627	1.2439
56.8801	2.2667	1.2439
56.9061	2.2708	1.2439
56.9321	2.2775	1.2439
56.9581	2.2901	1.1785
56.9841	2.3053	1.1131
57.0101	2.3206	1.0477
57.0361	2.3361	0.9823
57.0621	2.3518	0.917
57.0881	2.3677	0.8516
57.1141	2.3838	0.7862
57.1401	2.4	0.7208
57.1661	2.4165	0.6554
57.1921	2.4332	0.59
57.2181	2.4502	0.5247
57.2441	2.4674	0.4593
57.2701	2.4848	0.3939
57.2961	2.5025	0.3285
57.3221	2.5205	0.2631
57.3481	2.5388	0.1978
57.3741	2.5575	0.1324
57.4001	2.5764	0.067
57.4261	2.5894	0.0016
57.4521	2.5884	0.0016
57.4781	2.5814	0.0016
57.5041	2.5749	0.0016
57.5301	2.5688	0.0016
57.5561	2.5632	0.0016
57.5821	2.5581	0.0016
57.6081	2.5535	0.0016
57.6341	2.5495	0.0016
57.6601	2.5461	0.0016
57.6861	2.5433	0.0016
57.7121	2.5413	0.0016
57.7381	2.54	0.0016
57.7641	2.5394	0.0016
57.7901	2.5398	0.0016
57.8161	2.541	0.0016
57.8421	2.5432	0.0016
57.8681	2.5464	0.0016
57.8941	2.5508	0.0016
57.9201	2.5602	0.0016
57.9461	2.5797	0.0017
57.9721	2.6044	0.0018
57.9981	2.6307	0.0018
58.0241	2.6586	0.0019
58.0501	2.6883	0.002
58.0761	2.7199	0.0021
58.1021	2.7536	0.0022
58.1281	2.7896	0.0022
58.1541	2.8281	0.0023
58.1801	2.8694	0.0024
58.2061	2.9138	0.0025
58.2321	2.9615	0.0026
58.2581	3.0131	0.0026
58.2841	3.0689	0.0027
58.3101	3.1296	0.0028
58.3361	3.1959	0.0029
58.3621	3.2687	0.0029
58.3881	3.3492	0.003
58.4141	3.4351	0.0031
58.4401	3.5232	0.0032
58.4661	3.6209	0.0033
58.4921	3.7352	0.0033
58.5181	3.8696	0.0034
58.5441	4.0291	0.0035
58.5701	4.2191	0.0036
58.5961	4.4467	0.0037
58.6221	4.7198	0.0037
58.6481	5.0478	0.0038
58.6741	5.4412	0.0039
58.7001	5.9115	0.004
58.7261	6.471	0.004
58.7521	7.1323	0.0041
58.7781	7.908	0.0042
58.8041	8.8096	0.0043
58.8301	9.8468	0.0044
58.8561	11.0271	0.0044
58.8821	12.3541	0.0045
58.9081	13.8267	0.0046
58.9341	15.4384	0.0047
58.9601	17.1754	0.0048
58.9861	19.0157	0.0048
59.0121	20.9271	0.0049
59.0381	22.8657	0.005
59.0641	24.7744	0.0051
59.0901	26.5817	0.0051
59.1161	28.2034	0.0052
59.1421	29.5475	0.0053
59.1681	30.524	0.0054
59.1941	31.0582	0.0055
59.2201	31.1052	0.0055
59.2461	30.6596	0.0056
59.2721	29.7567	0.0057
59.2981	28.4649	0.0058
59.3241	26.8718	0.0058
59.3501	25.0701	0.0059
59.3761	23.1466	0.006
59.4021	21.1802	0.0061
59.4281	19.2367	0.0062
59.4541	17.3583	0.0062
59.4801	15.5759	0.0063
59.5061	13.9143	0.0064
59.5321	12.3888	0.0065
59.5581	11.0081	0.0066
59.5841	9.7743	0.0066
59.6101	8.6848	0.0067
59.6361	7.7332	0.0068
59.6621	6.9101	0.0069
59.6881	6.2044	0.0069
59.7141	5.6038	0.007
59.7401	5.0957	0.0071
59.7661	4.6675	0.0072
59.7921	4.3075	0.0073
59.8181	4.005	0.0073
59.8441	3.7502	0.0074
59.8701	3.5349	0.0075
59.8961	3.3561	0.0076
59.9221	3.2132	0.0294
59.9481	3.0958	0.0513
59.9741	2.9958	0.0732
60.0001	2.91	0.095
60.0261	2.8358	0.1169
60.0521	2.7711	0.1388
60.0781	2.7145	0.1606
60.1041	2.6648	0.1825
60.1301	2.6208	0.2044
60.1561	2.5819	0.2262
60.1821	2.5473	0.2481
60.2081	2.5167	0.27
60.2341	2.4896	0.2918
60.2601	2.4656	0.3137
60.2861	2.4445	0.3356
60.3121	2.4259	0.3574
60.3381	2.4097	0.3793
60.3641	2.3956	0.4012
60.3901	2.3793	0.423
60.4161	2.3552	0.442
60.4421	2.3286	0.4611
60.4681	2.3035	0.4801
60.4941	2.2798	0.4991
60.5201	2.2574	0.5181
60.5461	2.2363	0.5371
60.5721	2.2163	0.5561
60.5981	2.1974	0.5751
60.6241	2.1795	0.5941
60.6501	2.1625	0.6131
60.6761	2.1463	0.6321
60.7021	2.131	0.6512
60.7281	2.1164	0.6702
60.7541	2.1025	0.6892
60.7801	2.0893	0.7082
60.8061	2.0767	0.7272
60.8321	2.0647	0.7462
60.8581	2.0532	0.7652
60.8841	2.0225	0.7842
60.9101	1.9474	0.7767
60.9361	1.853	0.7692
60.9621	1.7591	0.7618
60.9881	1.6656	0.7543
61.0141	1.5724	0.7468
61.0401	1.4796	0.7393
61.0661	1.3872	0.7318
61.0921	1.2951	0.7243
61.1181	1.2033	0.7168
61.1441	1.1117	0.7093
61.1701	1.0205	0.7019
61.1961	0.9295	0.6944
61.2221	0.8388	0.6869
61.2481	0.7483	0.6794
61.2741	0.6581	0.6719
61.3001	0.568	0.6644
61.3261	0.4782	0.6569
61.3521	0.3885	0.6494
61.3781	0.3188	0.642
61.4041	0.2941	0.6494
61.4301	0.2893	0.6569
61.4561	0.2847	0.6644
61.4821	0.2803	0.6719
61.5081	0.276	0.6794
61.5341	0.2718	0.6869
61.5601	0.2678	0.6944
61.5861	0.2639	0.7019
61.6121	0.2601	0.7093
61.6381	0.2564	0.7168
61.6641	0.2529	0.7243
61.6901	0.2495	0.7318
61.7161	0.2461	0.7393
61.7421	0.2429	0.7468
61.7681	0.2398	0.7543
61.7941	0.2367	0.7618
61.8201	0.2338	0.7692
61.8461	0.2309	0.7767
61.8721	0.23	0.7842
61.8981	0.2332	0.7888
61.9241	0.2384	0.7934
61.9501	0.2436	0.798
[truncated: 696 more rows]
