# Supplementary material for: HDTMS-, Polybutadiene-, and Benzotriazole-Modified Polylactic-Based Resin for Solar Cells Encapsulation with Exceptional Environmental Stability of MAPI Perovskite Films
Source: Molecules. 2026 Jan 26;31(3):427. doi: 10.3390/molecules31030427 (PMC12898383; doi:10.3390/molecules31030427)
Supplement: Supplementary file 1 [file molecules-31-00427-s001.zip › S7.xlsx]

## Sheet: Feuil1
2M-control degradation indicator PbI2 percentage(%)	2M-control MAPI percentage(%)
95.89	4.11
