# Supplementary material for: HDTMS-, Polybutadiene-, and Benzotriazole-Modified Polylactic-Based Resin for Solar Cells Encapsulation with Exceptional Environmental Stability of MAPI Perovskite Films
Source: Molecules. 2026 Jan 26;31(3):427. doi: 10.3390/molecules31030427 (PMC12898383; doi:10.3390/molecules31030427)
Supplement: Supplementary file 1 [file molecules-31-00427-s001.zip › S9.xlsx]

## Sheet: Feuil1
Time(day)	Average crystallite size (Initial and 2M-Control) (nm)	Average crystallite size (Initial and 2M-PLA) (nm)
1	35.62	35.62
60	21.79	31.69
